# Supplementary material for: The development and validation of the Virtual Tissue Matrix, a software application that facilitates the review of tissue microarrays on line
Source: BMC Bioinformatics. 2006 May 17;7:256. doi: 10.1186/1471-2105-7-256 (PMC1479843; doi:10.1186/1471-2105-7-256)
Supplement: Additional File 2 — Source code for the VTM site and database [file 1471-2105-7-256-S2.zip]

Archive with 50 entries (49 files):
- Source Code vtm/banner.css
- Source Code vtm/banner.php
- Source Code vtm/biopsyInputBackendPage.php
- Source Code vtm/biopsyInputPage.php
- Source Code vtm/construction.php
- Source Code vtm/coreInputBackendPage.php
- Source Code vtm/coreInputPage.php
- Source Code vtm/DarSqlInterface.php
- Source Code vtm/darStyle.css
- Source Code vtm/experimentSlideInputBackendPage.php
- Source Code vtm/experimentSlideInputPage.php
- Source Code vtm/framePage.php
- Source Code vtm/functionFile.php
- Source Code vtm/functionFile.php.bak
- Source Code vtm/How to connect to Oracle DB.doc
- Source Code vtm/imageChooser.php
- Source Code vtm/imageChooserBackendPage.php
- Source Code vtm/images/
- Source Code vtm/images/arrow.png
- Source Code vtm/images/bl.bmp
- Source Code vtm/images/bottom.bmp
- Source Code vtm/images/br.bmp
- Source Code vtm/images/left.bmp
- Source Code vtm/images/non-transfered.jpg
- Source Code vtm/images/right.bmp
- Source Code vtm/images/Thumbs.db
- Source Code vtm/images/tl.bmp
- Source Code vtm/images/top.bmp
- Source Code vtm/images/tr.bmp
- Source Code vtm/index.php
- Source Code vtm/linksPage.php
- Source Code vtm/manufacturerInputBackendPage.php
- Source Code vtm/manufacturerInputPage.php
- Source Code vtm/patientInputBackendPage.php
- Source Code vtm/patientInputPage.php
- Source Code vtm/relateBiopsyToPatient.php
- Source Code vtm/relateBiopsyToPatientBackend.php
- Source Code vtm/relateCoreToBiopsy.php
- Source Code vtm/relateCoreToBiopsyBackend.php
- Source Code vtm/spotInputBackendPage.php
- Source Code vtm/spotInputPage.php
- Source Code vtm/tableChoice.php
- Source Code vtm/tmaInputBackendPage.php
- Source Code vtm/tmaInputPage.php
- Source Code vtm/userInputBackendPage.php
- Source Code vtm/userInputPage.php
- Source Code vtm/viewResultSet.php
- Source Code vtm/viewResultSetBackend.php
- Source Code vtm/viewScores.php
- Source Code vtm/welcome.php
