# Supplementary material for: The development and validation of the Virtual Tissue Matrix, a software application that facilitates the review of tissue microarrays on line
Source: BMC Bioinformatics. 2006 May 17;7:256. doi: 10.1186/1471-2105-7-256 (PMC1479843; doi:10.1186/1471-2105-7-256)
Supplement: Additional File 2 — Source code for the VTM site and database [file 1471-2105-7-256-S2.zip › Source Code vtm/banner.php]

<body>
<LINK REL=stylesheet HREF="banner.css" TYPE="text/css">

<center>
<img src="http://www.telepathology.dcu.ie/tma/graphics/logo4.jpg">
</center>
</body>
