# Supplementary material for: The development and validation of the Virtual Tissue Matrix, a software application that facilitates the review of tissue microarrays on line
Source: BMC Bioinformatics. 2006 May 17;7:256. doi: 10.1186/1471-2105-7-256 (PMC1479843; doi:10.1186/1471-2105-7-256)
Supplement: Additional File 2 — Source code for the VTM site and database [file 1471-2105-7-256-S2.zip › Source Code vtm/DarSqlInterface.php]

<body onLoad="document.mainForm.query.focus()">
<LINK REL=stylesheet HREF="darStyle.css" TYPE="text/css">


<?php
	$query = $_POST['query'];
	$parsedQuery = '';
	if(!empty($query))
		{
		//----	Often you get a string passed in like DELETE FROM users WHERE FNAME='TEster'	----//
		//----	But when this is passed in via POST it comes out like DELETE FROM users WHERE FNAME=\'TEster\' ----//
		//----	The following line fixes this ----//
		$parsedQuery = str_replace("\'", "'", "$query");
		}
?>

<form action="DarSqlInterface.php" method="post" name="mainForm">
Sql Query: <input type="text" name="query" size=150 value="<?print $parsedQuery?>">
 <input type="submit">
</form>

<?php
	include ("functionFile.php");
?>

<?php
	if(!empty($query))
		{
//print "$query<br><br>";
		$connection = databaseConnect();
		$cursor = parseAndExecute($connection, $parsedQuery);

		$numCols = OCINumCols($cursor);

		if($numCols > 0)
			{
			drawTable($cursor);
			}
		}
?>


</body>
