# Supplementary material for: The development and validation of the Virtual Tissue Matrix, a software application that facilitates the review of tissue microarrays on line
Source: BMC Bioinformatics. 2006 May 17;7:256. doi: 10.1186/1471-2105-7-256 (PMC1479843; doi:10.1186/1471-2105-7-256)
Supplement: Additional File 2 — Source code for the VTM site and database [file 1471-2105-7-256-S2.zip › Source Code vtm/darStyle.css]

td { font-family: Verdana, Arial, Helvetica, sans-serif; font-size: 8pt}
 A:link {color: #0000ff; text-decoration: none; font-size: 8pt; font-family: Verdana, Arial, Helvetica, sans-serif; font-weight: bold}
 A:visited {color: #8888ff; text-decoration: none; font-size: 8pt; font-family: Verdana, Arial, Helvetica, sans-serif; font-weight: bold};
 A:hover {color: #0000ff; text-decoration: underline; font-family: Verdana, Arial, Helvetica, sans-serif; font-weight: bold};
body { background-color: #ffffff; font-family: Arial, Verdana, sans-serif; font-size: 10pt;};
img {border: 0}
.smallHeader {font-family: Verdana, Arial, Helvetica, sans-serif; font-size: 10pt; font-weight: bold}
.tiny {font-size: 5pt}
