# Supplementary material for: The development and validation of the Virtual Tissue Matrix, a software application that facilitates the review of tissue microarrays on line
Source: BMC Bioinformatics. 2006 May 17;7:256. doi: 10.1186/1471-2105-7-256 (PMC1479843; doi:10.1186/1471-2105-7-256)
Supplement: Additional File 2 — Source code for the VTM site and database [file 1471-2105-7-256-S2.zip › Source Code vtm/experimentSlideInputBackendPage.php]

<body onLoad='window.location="experimentSlideInputPage.php";'>
<!--<body>-->
<LINK REL=stylesheet HREF="darStyle.css" TYPE="text/css">


<?php
include ("functionFile.php");
?>

<?php

	$tmaindex = $_POST['tmaindex'];
	$treatmentnotes = $_POST['treatmentnotes'];
	$treatmentname = $_POST['treatmentname'];
	$scoringnotes = $_POST['scoringnotes'];

	$queryOne = "select slideindex from experimentslides order by slideindex";
	//print "$queryOne";

	$connection = databaseConnect();
	$cursor = parseAndExecute($connection, $queryOne);

	//----	Here is where i try and find a unique index	----//
	//----	I could try and find a missing one from the middle but I dont know if old	----//
	//----	data will still point to it, ill just take the last one	----//
	$slideIndex = -1;
	while(OCIFetchInto($cursor, &$values))
		{
		$slideIndex = $values[0];
		}
	$slideIndex++;


						$queryTwo = "select scoringRangeIndex from experimentslidescoringrange order by scoringRangeIndex";
						$alpha = parseAndExecute($connection, $queryTwo);
						//----	Here is where i try and find a unique index	----//
						//----	I could try and find a missing one from the middle but I dont know if old	----//
						//----	data will still point to it, ill just take the last one	----//
						$scoringRangeIndex = -1;
						while(OCIFetchInto($alpha, &$values))
							{
							$scoringRangeIndex = $values[0];
							}
						$scoringRangeIndex++;


	$nucString = "n";
	$memString = "n";
	$cytString = "n";
	$nucPosNegString = "n";
	$nucPercentPosString = "n";
	$nucIntenString = "n";
	$memPosNegString = "n";
	$memPercentPosString = "n";
	$memIntenString = "n";
	$cytPosNegString = "n";
	$cytPercentPosString = "n";
	$cytIntenString = "n";


if(strcasecmp($answer, "on") == 0)


	$nuclear = $_POST['nuclear'];
	$membrane = $_POST['membrane'];
	$cytoplasmic = $_POST['cytoplasmic'];

	$nucPosNeg = $_POST['nucPosNeg'];
	$memPosNeg = $_POST['memPosNeg'];
	$cytPosNeg = $_POST['cytPosNeg'];
	$nucInten = $_POST['nucInten'];
	$memInten = $_POST['memInten'];
	$cytInten = $_POST['cytInten'];

	$nucPosNegPercent = $_POST['nucPosNegPercent'];
	$memPosNegPercent = $_POST['memPosNegPercent'];
	$cytPosNegPercent = $_POST['cytPosNegPercent'];

	$nucIntenCategory = $_POST['nucIntenCategory'];
	$memIntenCategory = $_POST['memIntenCategory'];
	$cytIntenCategory = $_POST['cytIntenCategory'];

	$nucIntenNumeric = $_POST['nucIntenNumeric'];
	$memIntenNumeric = $_POST['memIntenNumeric'];
	$cytIntenNumeric = $_POST['cytIntenNumeric'];

	if(strcasecmp($nuclear, "on") == 0)		//if this type of staining is chosen
		{
		$nucString = "y";
		if(isset($nucPosNeg))				//if pos/neg has been chosen
			{
			$nucPosNegString = "y";

			if(strcasecmp($nucPosNegPercent, "y") == 0)		//if the user wants a percent of positive staining
				{
				$nucPercentPosString = "y";
				}
			}//end user has chosen a pos/neg/inten option
		if(isset($nucInten))				//if intensity has been chosen
			{
			$nucIntenString = "y";

			if(is_numeric($nucIntenCategory))		//if user chose numeric in intensity category, javascript enforces
				{
				for($i = 0; $i < $nucIntenCategory; $i++) 
					{
					$extractionTextStart = "nucIntenCategory_" . "$i" . "_Start";
					$extractionTextEnd = "nucIntenCategory_" . "$i" . "_End";
					$intenCategoryName = "nucIntenCategoryName_" . "$i";

					$extractionStart = $_POST[$extractionTextStart];
					$extractionEnd = $_POST[$extractionTextEnd];
					$intenCategoryName = $_POST[$intenCategoryName];

					//print "$extractionStart to $extractionEnd &nbsp;&nbsp; $nucIntenCategoryName<br>";

					$sqlString = "insert into experimentslidescoringrange VALUES ($scoringRangeIndex, $slideIndex, 'nuc', $extractionStart, $extractionEnd, '$intenCategoryName')";
					$scoringRangeIndex++;
					print "$sqlString<br>";
					$cursor = parseAndExecute($connection, $sqlString);
					}
				}//end user chose numeric in intensity category

			}//javascript should catch the chance that nothing was clicked
		}//end this type of staining is on

	if(strcasecmp($membrane, "on") == 0)		//if this type of staining is chosen
		{
		$memString = "y";
		if(isset($memPosNeg))				//if pos/neg has been chosen
			{
			$memPosNegString = "y";

			if(strcasecmp($memPosNegPercent, "y") == 0)		//if the user wants a percent of positive staining
				{
				$memPercentPosString = "y";
				}
			}//end user has chosen a pos/neg/inten option
		if(isset($memInten))				//if intensity has been chosen
			{
			$memIntenString = "y";

			if(is_numeric($memIntenCategory))		//if user chose numeric in intensity category, javascript enforces
				{
				for($i = 0; $i < $memIntenCategory; $i++) 
					{
					$extractionTextStart = "memIntenCategory_" . "$i" . "_Start";
					$extractionTextEnd = "memIntenCategory_" . "$i" . "_End";
					$intenCategoryName = "memIntenCategoryName_" . "$i";

					$extractionStart = $_POST[$extractionTextStart];
					$extractionEnd = $_POST[$extractionTextEnd];
					$intenCategoryName = $_POST[$intenCategoryName];

					//print "$extractionStart to $extractionEnd &nbsp;&nbsp; $memIntenCategoryName<br>";

					$sqlString = "insert into experimentslidescoringrange VALUES ($scoringRangeIndex, $slideIndex, 'mem', $extractionStart, $extractionEnd, '$intenCategoryName')";
					$scoringRangeIndex++;
					print "$sqlString<br>";
					$cursor = parseAndExecute($connection, $sqlString);
					}
				}//end user chose numeric in intensity category

			}//javascript should catch the chance that nothing was clicked
		}//end this type of staining is on

	if(strcasecmp($cytoplasmic, "on") == 0)		//if this type of staining is chosen
		{
		$cytString = "y";
		if(isset($cytPosNeg))				//if pos/neg has been chosen
			{
			$cytPosNegString = "y";

			if(strcasecmp($cytPosNegPercent, "y") == 0)		//if the user wants a percent of positive staining
				{
				$cytPercentPosString = "y";
				}
			}//end user has chosen a pos/neg/inten option
		if(isset($cytInten))				//if intensity has been chosen
			{
			$cytIntenString = "y";

			if(is_numeric($cytIntenCategory))		//if user chose numeric in intensity category, javascript enforces
				{
				for($i = 0; $i < $cytIntenCategory; $i++) 
					{
					$extractionTextStart = "cytIntenCategory_" . "$i" . "_Start";
					$extractionTextEnd = "cytIntenCategory_" . "$i" . "_End";
					$intenCategoryName = "cytIntenCategoryName_" . "$i";

					$extractionStart = $_POST[$extractionTextStart];
					$extractionEnd = $_POST[$extractionTextEnd];
					$intenCategoryName = $_POST[$intenCategoryName];

					//print "$extractionStart to $extractionEnd &nbsp;&nbsp; $cytIntenCategoryName<br>";

					$sqlString = "insert into experimentslidescoringrange VALUES ($scoringRangeIndex, $slideIndex, 'cyt', $extractionStart, $extractionEnd, '$intenCategoryName')";
					$scoringRangeIndex++;
					print "$sqlString<br>";
					$cursor = parseAndExecute($connection, $sqlString);
					}
				}//end user chose numeric in intensity category

			}//javascript should catch the chance that nothing was clicked
		}//end this type of staining is on


	$queryTwo = "INSERT INTO experimentslides VALUES ($tmaindex, $slideIndex, '$treatmentnotes', '$treatmentname', '$scoringnotes', '$nucString', '$memString', '$cytString', '$nucPosNegString', '$nucPercentPosString', '$nucIntenString', '$memPosNegString', '$memPercentPosString', '$memIntenString', '$cytPosNegString', '$cytPercentPosString', '$cytIntenString', '$nucIntenNumeric', '$memIntenNumeric', '$cytIntenNumeric' )";

	print "$queryTwo";

	$cursor = parseAndExecute($connection, $queryTwo);


?>

</body>
