# Supplementary material for: The development and validation of the Virtual Tissue Matrix, a software application that facilitates the review of tissue microarrays on line
Source: BMC Bioinformatics. 2006 May 17;7:256. doi: 10.1186/1471-2105-7-256 (PMC1479843; doi:10.1186/1471-2105-7-256)
Supplement: Additional File 2 — Source code for the VTM site and database [file 1471-2105-7-256-S2.zip › Source Code vtm/experimentSlideInputPage.php]

<body onLoad="document.mainForm.reset()">
<LINK REL=stylesheet HREF="darStyle.css" TYPE="text/css">

<script language="JavaScript">
function checkTreatform()
{
	var detailsOK = true

	if(document.mainForm.tmaindex.selectedIndex == 0)
		{ 
		alert('Please choose a tma index');
		document.mainForm.tmaindex.focus();
		detailsOK = false;
		return;
		}
	if(document.mainForm.treatmentname.value == '')
		{ 
		alert('Please enter treatment name');
		document.mainForm.treatmentname.focus();
		detailsOK = false;
		return;
		}
	if(document.mainForm.treatmentnotes.value == '')
		{ 
		alert('Please enter treatment notes');
		document.mainForm.treatmentnotes.focus();
		detailsOK = false;
		return;
		}
	if(document.mainForm.scoringnotes.value == '')
		{ 
		alert('Please enter scoring notes');
		document.mainForm.scoringnotes.focus();
		detailsOK = false;
		return;
		}


	if(document.mainForm.nuclear.checked && !document.mainForm.nucPosNeg.checked && !document.mainForm.nucInten.checked)
		{ 
        alert('Please choose either Positive/Negative or Intensity, or deselect the nuclear option')
        detailsOK = false
		return
		}
	if(document.mainForm.membrane.checked && !document.mainForm.memPosNeg.checked && !document.mainForm.memInten.checked)
		{ 
        alert('Please choose either Positive/Negative or Intensity, or deselect the membrane option')
        detailsOK = false
		return
		}
	if(document.mainForm.cytoplasmic.checked && !document.mainForm.cytPosNeg.checked && !document.mainForm.cytInten.checked)
		{ 
        alert('Please choose either Positive/Negative or Intensity, or deselect the cytoplasmic option')
        detailsOK = false
		return
		}


	if(document.mainForm.nucPosNegPercent && !document.mainForm.nucPosNegPercent[0].checked && !document.mainForm.nucPosNegPercent[1].checked)
		{
        alert('Please choose nuclear Pos/Neg percentage option')
        detailsOK = false
		return
		}
	if(document.mainForm.memPosNegPercent && !document.mainForm.memPosNegPercent[0].checked && !document.mainForm.memPosNegPercent[1].checked)
		{
        alert('Please choose membrane Pos/Neg percentage option')
        detailsOK = false
		return
		}
	if(document.mainForm.cytPosNegPercent && !document.mainForm.cytPosNegPercent[0].checked && !document.mainForm.cytPosNegPercent[1].checked)
		{
        alert('Please choose cytoplasmic Pos/Neg percentage option')
        detailsOK = false
		return
		}

	if(document.mainForm.nucIntenCategory && document.mainForm.nucIntenCategory.selectedIndex == 0)
		{ 
        alert('Please choose the number of nuclear intensity scoring categories you wish to use')
        detailsOK = false
		return
		}
	if(document.mainForm.memIntenCategory && document.mainForm.memIntenCategory.selectedIndex == 0)
		{ 
        alert('Please choose the number of membrane intensity scoring categories you wish to use')
        detailsOK = false
		return
		}
	if(document.mainForm.cytIntenCategory && document.mainForm.cytIntenCategory.selectedIndex == 0)
		{ 
        alert('Please choose the number of cytoplasm intensity scoring categories you wish to use')
        detailsOK = false
		return
		}
		
	if(document.mainForm.nucIntenNumeric && !document.mainForm.nucIntenNumeric[0].checked && !document.mainForm.nucIntenNumeric[1].checked)
		{ 
        alert('Please specify whether you want a nuclear intensity numeric value')
        detailsOK = false
		return
		}
	if(document.mainForm.memIntenNumeric && !document.mainForm.memIntenNumeric[0].checked && !document.mainForm.memIntenNumeric[1].checked)
		{ 
        alert('Please specify whether you want a membrane intensity numeric value')
        detailsOK = false
		return
		}
	if(document.mainForm.cytIntenNumeric && !document.mainForm.cytIntenNumeric[0].checked && !document.mainForm.cytIntenNumeric[1].checked)
		{ 
        alert('Please specify whether you want a cytoplasmic intensity numeric value')
        detailsOK = false
		return
		}
		
	if(document.mainForm.nucIntenCategoryName_0)
		{ 
       for(var i = 0; (i < document.mainForm.nucIntenCategory.value && detailsOK); i++)
			{
			var nameLength;
			var evalString = "nameLength = document.mainForm.nucIntenCategoryName_" + i + ".value.length;";
			eval(evalString);

			if(nameLength == 0)
				{
				alert('Please enter a name for nuclear intensity category number ' + (i + 1))
				evalString = "document.mainForm.nucIntenCategoryName_" + i + ".focus();";
				eval(evalString);
				detailsOK = false
				return
				}
			}
		}
	if(document.mainForm.memIntenCategoryName_0)
		{ 
       for(var i = 0; (i < document.mainForm.memIntenCategory.value && detailsOK); i++)
			{
			var nameLength;
			var evalString = "nameLength = document.mainForm.memIntenCategoryName_" + i + ".value.length;";
			eval(evalString);

			if(nameLength == 0)
				{
				alert('Please enter a name for membrane intensity category number ' + (i + 1))
				evalString = "document.mainForm.memIntenCategoryName_" + i + ".focus();";
				eval(evalString);
				detailsOK = false
				return
				}
			}
		}
	if(document.mainForm.cytIntenCategoryName_0)
		{ 
		for(var i = 0; (i < document.mainForm.cytIntenCategory.value && detailsOK); i++)
			{
			var nameLength;
			var evalString = "nameLength = document.mainForm.cytIntenCategoryName_" + i + ".value.length;";
			eval(evalString);

			if(nameLength == 0)
				{
				alert('Please enter a name for cytoplasmic intensity category number ' + (i + 1))
				evalString = "document.mainForm.cytIntenCategoryName_" + i + ".focus();";
				eval(evalString);
				detailsOK = false
				return
				}
			}
		}


	if(detailsOK == true)
		{
		document.mainForm.submit();
		}
}
</script>

<script language=javascript>
<!--
function stainingTypeChanged(object)
{
	if(object.name == "nuclear")
		{
		if(object.checked)
			{
			var inputString = "<i><b>Do you want to record:</b></i><br>";
			inputString = inputString + "<table border=0>";
			inputString = inputString + "<tr><td colspan=2><input type='checkbox' name='nucPosNeg' value='nuclearPositiveNegative' onClick='posNegIntensityClicked(this)'>Positive/Negative</td></tr>";
			inputString = inputString + "<tr><td width=5%></td><td bgColor=#dddddd><div id='nuclearPosNegDivision'></div></td></tr>";
			inputString = inputString + "</table>";
			
			inputString = inputString + "<table border=0>";
			inputString = inputString + "<tr><td colspan=2><input type='checkbox' name='nucInten' value='nuclearIntensity' onClick='posNegIntensityClicked(this)'>Intensity</td></tr>";
			inputString = inputString + "<tr><td width=5%></td><td bgColor=#dddddd><div id='nuclearIntensityDivision'></div></td></tr>";
			inputString = inputString + "</table>";

			nuclearCons.innerHTML = inputString;
			}
		else
			nuclearCons.innerHTML = "";
		}
	else if(object.name == "membrane")
		{
		if(object.checked)
			{
			var inputString = "<i><b>Do you want to record:</b></i><br>";
			inputString = inputString + "<table border=0>";
			inputString = inputString + "<tr><td colspan=2><input type='checkbox' name='memPosNeg' value='membranePositiveNegative' onClick='posNegIntensityClicked(this)'>Positive/Negative</td></tr>";
			inputString = inputString + "<tr><td width=5%></td><td bgColor=#dddddd><div id='membranePosNegDivision'></div></td></tr>";
			inputString = inputString + "</table>";
			
			inputString = inputString + "<table border=0>";
			inputString = inputString + "<tr><td colspan=2><input type='checkbox' name='memInten' value='membraneIntensity' onClick='posNegIntensityClicked(this)'>Intensity</td></tr>";
			inputString = inputString + "<tr><td width=5%></td><td bgColor=#dddddd><div id='membraneIntensityDivision'></div></td></tr>";
			inputString = inputString + "</table>";

			membraneCons.innerHTML = inputString;
			}
		else
			membraneCons.innerHTML = "";
		}
	else if(object.name == "cytoplasmic")
		{
		if(object.checked)
			{
			var inputString = "<i><b>Do you want to record:</b></i><br>";
			inputString = inputString + "<table border=0>";
			inputString = inputString + "<tr><td colspan=2><input type='checkbox' name='cytPosNeg' value='cytoplasmicPositiveNegative' onClick='posNegIntensityClicked(this)'>Positive/Negative</td></tr>";
			inputString = inputString + "<tr><td width=5%></td><td bgColor=#dddddd><div id='cytoplasmicPosNegDivision'></div></td></tr>";
			inputString = inputString + "</table>";
			
			inputString = inputString + "<table border=0>";
			inputString = inputString + "<tr><td colspan=2><input type='checkbox' name='cytInten' value='cytoplasmicIntensity' onClick='posNegIntensityClicked(this)'>Intensity</td></tr>";
			inputString = inputString + "<tr><td width=5%></td><td bgColor=#dddddd><div id='cytoplasmicIntensityDivision'></div></td></tr>";
			inputString = inputString + "</table>";

			cytoplasmicCons.innerHTML = inputString;
			}
		else
			cytoplasmicCons.innerHTML = "";
		}
	else
		spacer.innerHTML = "something else clicked";

	//completeAudit();
	
}

function posNegIntensityClicked(object)
{
	if(object.value == "nuclearIntensity" && object.checked)
		{
		var inputString = "<table border=0>";
		inputString = inputString + "<tr><td colspan=2>To record the staining intensity please select the range that you will be using for the review</td></tr>";
		inputString = inputString + "<tr><td colspan=2>";
		inputString = inputString + "<SELECT NAME='nucIntenCategory' size=1 onChange='numIntenCatagoriesClicked(this)'>";
		inputString = inputString + "<option value='xxx'>----</option>";
		inputString = inputString + "<option value='1'>1</option>";
		inputString = inputString + "<option value='2'>2</option>";
		inputString = inputString + "<option value='3'>3</option>";
		inputString = inputString + "<option value='4'>4</option>";
		inputString = inputString + "<option value='5'>5</option>";
		inputString = inputString + "<option value='6'>6</option>";
		inputString = inputString + "</select>";

		inputString = inputString + "</td></tr>";
		inputString = inputString + "<tr><td width=5%></td>";
		inputString = inputString + "<td bgColor=#cccccc><div id='nuclearIntensityCategoryDiv'></div></td>";


		inputString = inputString + "</td></tr>";
		inputString = inputString + "</table>";

		nuclearIntensityDivision.innerHTML = inputString;
		}
	else if(object.value == "nuclearIntensity" && !object.checked)
		{
		nuclearIntensityDivision.innerHTML = "";
		}
	else if(object.value == "nuclearPositiveNegative" && object.checked)
		{
		var inputString = "<table border=0>";
		inputString = inputString + "<tr><td colspan=2>Would you like to record a percentage of positive cells:</td></tr>";
		inputString = inputString + "<tr><td colspan=2>";
		inputString = inputString + "<input type='radio' name='nucPosNegPercent' value='y'> Yes<br>";
		inputString = inputString + "<input type='radio' name='nucPosNegPercent' value='n'> No";
		inputString = inputString + "</td></tr></table>";

		nuclearPosNegDivision.innerHTML = inputString;
		}
	else if(object.value == "nuclearPositiveNegative" && !object.checked)
		{
		nuclearPosNegDivision.innerHTML = "";
		}

	else if(object.value == "membraneIntensity" && object.checked)
		{
		var inputString = "<table border=0>";
		inputString = inputString + "<tr><td colspan=2>To record the staining intensity please select the range that you will be using for the review</td></tr>";
		inputString = inputString + "<tr><td colspan=2>";
		inputString = inputString + "<SELECT NAME='memIntenCategory' size=1 onChange='numIntenCatagoriesClicked(this)'>";
		inputString = inputString + "<option value='xxx'>----</option>";
		inputString = inputString + "<option value='1'>1</option>";
		inputString = inputString + "<option value='2'>2</option>";
		inputString = inputString + "<option value='3'>3</option>";
		inputString = inputString + "<option value='4'>4</option>";
		inputString = inputString + "<option value='5'>5</option>";
		inputString = inputString + "<option value='6'>6</option>";
		inputString = inputString + "</select>";

		inputString = inputString + "</td></tr>";
		inputString = inputString + "<tr><td width=5%></td>";
		inputString = inputString + "<td bgColor=#cccccc><div id='membraneIntensityCategoryDiv'></div></td>";


		inputString = inputString + "</td></tr>";
		inputString = inputString + "</table>";

		membraneIntensityDivision.innerHTML = inputString;
		}
	else if(object.value == "membraneIntensity" && !object.checked)
		{
		membraneIntensityDivision.innerHTML = "";
		}
	else if(object.value == "membranePositiveNegative" && object.checked)
		{
		var inputString = "<table border=0>";
		inputString = inputString + "<tr><td colspan=2>Would you like to record a percentage of positive cells:</td></tr>";
		inputString = inputString + "<tr><td colspan=2>";
		inputString = inputString + "<input type='radio' name='memPosNegPercent' value='y'> Yes<br>";
		inputString = inputString + "<input type='radio' name='memPosNegPercent' value='n'> No";
		inputString = inputString + "</td></tr></table>";

		membranePosNegDivision.innerHTML = inputString;
		}
	else if(object.value == "membranePositiveNegative" && !object.checked)
		{
		membranePosNegDivision.innerHTML = "";
		}

	else if(object.value == "cytoplasmicIntensity" && object.checked)
		{
		var inputString = "<table border=0>";
		inputString = inputString + "<tr><td colspan=2>To record the staining intensity please select the range that you will be using for the review</td></tr>";
		inputString = inputString + "<tr><td colspan=2>";
		inputString = inputString + "<SELECT NAME='cytIntenCategory' size=1 onChange='numIntenCatagoriesClicked(this)'>";
		inputString = inputString + "<option value='xxx'>----</option>";
		inputString = inputString + "<option value='1'>1</option>";
		inputString = inputString + "<option value='2'>2</option>";
		inputString = inputString + "<option value='3'>3</option>";
		inputString = inputString + "<option value='4'>4</option>";
		inputString = inputString + "<option value='5'>5</option>";
		inputString = inputString + "<option value='6'>6</option>";
		inputString = inputString + "</select>";

		inputString = inputString + "</td></tr>";
		inputString = inputString + "<tr><td width=5%></td>";
		inputString = inputString + "<td bgColor=#cccccc><div id='cytoplasmicIntensityCategoryDiv'></div></td>";


		inputString = inputString + "</td></tr>";
		inputString = inputString + "</table>";

		cytoplasmicIntensityDivision.innerHTML = inputString;
		}
	else if(object.value == "cytoplasmicIntensity" && !object.checked)
		{
		cytoplasmicIntensityDivision.innerHTML = "";
		}
	else if(object.value == "cytoplasmicPositiveNegative" && object.checked)
		{
		var inputString = "<table border=0>";
		inputString = inputString + "<tr><td colspan=2>Would you like to record a percentage of positive cells:</td></tr>";
		inputString = inputString + "<tr><td colspan=2>";
		inputString = inputString + "<input type='radio' name='cytPosNegPercent' value='y'> Yes<br>";
		inputString = inputString + "<input type='radio' name='cytPosNegPercent' value='n'> No";
		inputString = inputString + "</td></tr></table>";

		cytoplasmicPosNegDivision.innerHTML = inputString;
		}
	else if(object.value == "cytoplasmicPositiveNegative" && !object.checked)
		{
		cytoplasmicPosNegDivision.innerHTML = "";
		}
}

function numIntenCatagoriesClicked(object)
{
	var standardSelectString = "<option value=0>0</option>";
	standardSelectString = standardSelectString + "<option value=10>10</option>";
	standardSelectString = standardSelectString + "<option value=20>20</option>";
	standardSelectString = standardSelectString + "<option value=30>30</option>";
	standardSelectString = standardSelectString + "<option value=40>40</option>";
	standardSelectString = standardSelectString + "<option value=50>50</option>";
	standardSelectString = standardSelectString + "<option value=60>60</option>";
	standardSelectString = standardSelectString + "<option value=70>70</option>";
	standardSelectString = standardSelectString + "<option value=80>80</option>";
	standardSelectString = standardSelectString + "<option value=90>90</option>";
	standardSelectString = standardSelectString + "<option value=100>100</option>";
	standardSelectString = standardSelectString + "</select>";

	if(object.name == "nucIntenCategory")
		{
		inputString = "";
		inputString = inputString + "Would you like to specify numeric values:<br>";
		inputString = inputString + "<input type='radio' name='nucIntenNumeric' value='y'>Yes<br>";
		inputString = inputString + "<input type='radio' name='nucIntenNumeric' value='n'>No<p>";

		if(!isNaN(object.value))
			{
			for(var i = 0; i < object.value; i++)
				{
				inputString = inputString + "<select name='nucIntenCategory_" + i + "_Start'>";
				inputString = inputString + standardSelectString;

				inputString = inputString + " to ";

				inputString = inputString + "<select name='nucIntenCategory_" + i + "_End'>";
				inputString = inputString + standardSelectString;

				inputString = inputString + "&nbsp;&nbsp;Name: <input type='text' name='nucIntenCategoryName_" + i + "' size=20>";

				inputString = inputString + "<br>";
				}

			nuclearIntensityCategoryDiv.innerHTML = inputString;
			}//end if isNaN
		else
			{
			nuclearIntensityCategoryDiv.innerHTML = "";
			}
		}	
	else if(object.name == "memIntenCategory")
		{
		inputString = "";
		inputString = inputString + "Would you like to specify numeric values:<br>";
		inputString = inputString + "<input type='radio' name='memIntenNumeric' value='y'>Yes<br>";
		inputString = inputString + "<input type='radio' name='memIntenNumeric' value='n'>No<p>";

		if(!isNaN(object.value))
			{
			for(var i = 0; i < object.value; i++)
				{
				inputString = inputString + "<select name='memIntenCategory_" + i + "_Start'>";
				inputString = inputString + standardSelectString;

				inputString = inputString + " to ";

				inputString = inputString + "<select name='memIntenCategory_" + i + "_End'>";
				inputString = inputString + standardSelectString;

				inputString = inputString + "&nbsp;&nbsp;Name: <input type='text' name='memIntenCategoryName_" + i + "' size=20>";

				inputString = inputString + "<br>";
				}

			membraneIntensityCategoryDiv.innerHTML = inputString;
			}//end if isNaN
		else
			{
			membraneIntensityCategoryDiv.innerHTML = "";
			}
		}
	else if(object.name == "cytIntenCategory")
		{
		inputString = "";
		inputString = inputString + "Would you like to specify numeric values:<br>";
		inputString = inputString + "<input type='radio' name='cytIntenNumeric' value='y'>Yes<br>";
		inputString = inputString + "<input type='radio' name='cytIntenNumeric' value='n'>No<p>";

		if(!isNaN(object.value))
			{
			for(var i = 0; i < object.value; i++)
				{
				inputString = inputString + "<select name='cytIntenCategory_" + i + "_Start'>";
				inputString = inputString + standardSelectString;

				inputString = inputString + " to ";

				inputString = inputString + "<select name='cytIntenCategory_" + i + "_End'>";
				inputString = inputString + standardSelectString;

				inputString = inputString + "&nbsp;&nbsp;Name: <input type='text' name='cytIntenCategoryName_" + i + "' size=20>";

				inputString = inputString + "<br>";
				}

			cytoplasmicIntensityCategoryDiv.innerHTML = inputString;
			}//end if isNaN
		else
			{
			cytoplasmicIntensityCategoryDiv.innerHTML = "";
			}
		}
}
-->
</script>


<?php
include ("functionFile.php");
?>

<?php
	$queryOne = "select tmas.tmaIndex, tmas.tmaname, tmamanufacturer.name, to_char(tmas.inputtime,'DD-MON-YYYY HH24:MI:SS') from tmas, tmamanufacturer where tmas.manufactid=tmamanufacturer.manufactid order by tmas.inputtime desc";

	$connection = databaseConnect();
	$cursor = parseAndExecute($connection, $queryOne);

?>

<form action="experimentSlideInputBackendPage.php" method="post" name="mainForm">
<table align='center' border='1' cellpadding=2 cellspacing=0 borderColorLight=#ffffff width=100%>
<tr>
	<td>TMA Index:</td>
	<td width=80%>
		<SELECT NAME="tmaindex" size=1>
		<option value="xxx">-----</option>
		<?php
			while(OCIFetchInto($cursor, &$values))
				{
				print "<option value='$values[0]'>$values[0] ---- Name: $values[1] ---- Manufacturer: $values[2] ---- $values[3]</option>";
				}
		?>
		</SELECT>
	</td>
</tr>
<tr>
	<td>Treatment Name:</td>
	<td><input type="text" name="treatmentname" size=35></td>
</tr>
<tr>
	<td>Treatment Notes:</td>
	<td><textarea name="treatmentnotes" cols=35 rows=6></textarea></td>
</tr>
<tr>
	<td>Scoring Notes:</td>
	<td><textarea name="scoringnotes" cols=35 rows=6></textarea></td>
</tr>
<tr>
	<td>Scoring Details:</td>
	<td>


			<table cellSpacing=0 cellPadding=5 border=0 width=100%>
			<tr>
				<td><b>Nuclear</b></td>
				<td><input type="checkbox" onClick="stainingTypeChanged(this)" name="nuclear"></td>
				<td width=100%></td>
			</tr>
			<tr>
				<td></td>
				<td colspan=2 bgColor=#eeeeee>
				<div id="nuclearCons">
				</div>
				</td>
			</tr>
			<tr>
				<td><b>Membrane</b></td>
				<td><input type="checkbox" onClick="stainingTypeChanged(this)" name="membrane"></td>
				<td width=100%></td>
			</tr>
			<tr>
				<td></td>
				<td colspan=2 bgColor=#eeeeee>
				<div id="membraneCons">
				</div>
				</td>
			</tr>
			<tr>
				<td><b>Cytoplasmic</b></td>
				<td><input type="checkbox" onClick="stainingTypeChanged(this)" name="cytoplasmic"></td>
				<td width=100%></td>
			</tr>
			<tr>
				<td></td>
				<td colspan=2 bgColor=#eeeeee>
				<div id="cytoplasmicCons">
				</div>
				</td>
			</tr>
			</table>


	</td>
</tr>

<tr>
	<td colspan=2>
	<input type="button" value ="Submit" onclick="checkTreatform()">
	</td>
</tr>
</table>
</form>

</body>
