# Supplementary material for: The development and validation of the Virtual Tissue Matrix, a software application that facilitates the review of tissue microarrays on line
Source: BMC Bioinformatics. 2006 May 17;7:256. doi: 10.1186/1471-2105-7-256 (PMC1479843; doi:10.1186/1471-2105-7-256)
Supplement: Additional File 2 — Source code for the VTM site and database [file 1471-2105-7-256-S2.zip › Source Code vtm/framePage.php]

<?php
//session_start();
?>

<html>
<head>
	<title>TMA</title>
<LINK REL=stylesheet HREF="darStyle.css" TYPE="text/css">
</head>


<?php
include ("functionFile.php");
?>

<?php

	$username = $_POST['username'];
	$password = $_POST['password'];
	$adminPassword = $_POST['adminPassword'];


	if(isset($username) and isset($password))
		{
		$connection = databaseConnect();

		$queryOne = "select userIndex, username, password, privilages from newusers where username = '$username' and password = '$password'";
		$cursor = parseAndExecute($connection, $queryOne);

		$queryTwo = "select privilages from newusers where password = '$adminPassword'";
		$beta = parseAndExecute($connection, $queryTwo);

		OCIFetchInto($cursor, &$values);
		OCIFetchInto($beta, &$valuesB);
		if(isset($values[1]))
			{
			$privilageLevel = $values[3];
			if(isset($valuesB[0]) and $valuesB[0] == 2)
				$privilageLevel = 2;

//print "privilageLevel is ***$privilageLevel*** numCols is $numCols";
			//$_SESSION['userIndex'] = $values[0];
			print "<frameset rows='110,*' BORDER='5' frameborder='0' BORDERCOLOR='#8888aa'>";
			print "	<frame src='banner.php' name='banner' scrolling='no' NORESIZE>";
			print "	<frameset cols='200,*'>";
			print "		<frame src='linksPage.php?privilageLevel=$privilageLevel&userIndex=$values[0]' name='linksPage' NORESIZE>";
			print "		<frame src='welcome.php' name='mainFrame'>";
			print "	</frameset>";
			print "</frameset>";

			print "</html>";
			}
		else
			{
			print "<body onLoad='window.location=\"index.php?prob=noMatch\";'>";
			//print "username is $username, password = $password</br>";
			print "</body>";
			print "</html>";
			}
		}
	else
		{
		print "<body onLoad='window.location=\"index.php?prob=notEntered\";'>";
		print "</body>";
		print "</html>";
		}
?>
