# Supplementary material for: The development and validation of the Virtual Tissue Matrix, a software application that facilitates the review of tissue microarrays on line
Source: BMC Bioinformatics. 2006 May 17;7:256. doi: 10.1186/1471-2105-7-256 (PMC1479843; doi:10.1186/1471-2105-7-256)
Supplement: Additional File 2 — Source code for the VTM site and database [file 1471-2105-7-256-S2.zip › Source Code vtm/functionFile.php]

<?php
function databaseConnect()
{
	//----	Here is the connection code	----//
	$db='webstuff.dcu.ie';
	$connection = ocilogon('databaseUsername','databasePassword', $db);


	// The Oracle database username and password should be entered above at databaseUsername and databasePassword//

	//----	Check if there was an error connecting	----//
	if ($connection == false)
		{
		echo OCIError($connection)."<BR>";
		exit;
		}
	return $connection;
}

function parseAndExecute($connection, $query)
{
	//----	Parse and execute the query	----//
	$cursor = OCIParse ($connection, $query);
	if ($cursor == false)
		{
 		print OCIError($cursor);
 		exit; 
		}
	$result = OCIExecute ($cursor);
	if ($result == false)
		{
		print OCIError($cursor);
 		exit;
		}
	return $cursor;
}

function drawTableWithDelete($cursor, $tableName)
{
	$deleteStart = "DELETE FROM $tableName where";
	
	print "<form action='viewResultSetBackend.php?tableName=$tableName' method='post' name='mainForm'>";
	//print "'order by ': <input type=text name='orderBy' value='$orderBy'>";
	print "<table align='center' border='1' cellpadding=2 cellspacing=0 borderColorLight=#ffffff>";
	print "<tr>";
	$numCols = OCINumCols($cursor);
	for($i = 1; $i <= $numCols; $i++)
		{
		$column_name  = OCIColumnName($cursor,$i);
		print "<td><b>$column_name</b></td>";

		$deleteSelection[$i] = $column_name;
		}
	print "<td rowspan=2><b>Delete Option</b></td>";
	print "</tr>";

	print "<tr>";
	$columnTypeArray[1] = "";
	for($i = 1; $i <= $numCols; $i++)
		{
		$column_type  = OCIColumnType($cursor,$i);
		$columnPrecision = OCIColumnPrecision($cursor,$i);

		$columnTypeArray[$i] = $column_type;

		print "<td><font size=-2 color=#4444ff>$column_type&nbsp;&nbsp;&nbsp;$columnPrecision</font></td>";
		}
	print "</tr>";

	$counter=0;
	$constraintsArray[0] = "testData";
	while(OCIFetchInto($cursor, &$values))
		{
		print "<tr>";
		//$thisDeleteInstance = $deleteStart; 
		$thisDeleteInstance = ""; 
		$clauseAdded = 0;
		for($i = 0; $i < $numCols; $i++)
			{
			$columnTypeIndex = $i + 1;
			print "<td>";
			//if the value is of type varchar or number
			if(strnatcasecmp($columnTypeArray[$i + 1], "number") == 0 or strnatcasecmp($columnTypeArray[$i + 1], "varchar") == 0)
				{
				print "<table border=0 width=100% cellpadding=0 cellspacing=0><tr>";
				print "<td width=100*>$values[$i]</td>";
				print "<td>&nbsp;&nbsp</td>";
				print "<td align=right>";
				print "<a href='javascript:setHiddenFieldAndSubmit(\"$tableName\", \"$deleteSelection[$columnTypeIndex]\", \"$columnTypeArray[$columnTypeIndex]\", $counter)'>";
				print "<img src='images/arrow.png'></a></td>";
				print "</tr></table>";
				}
			else
				{
				print "$values[$i]";
				}
			print "</td>";

					if((strnatcasecmp ($columnTypeArray[$i + 1], "varchar") == 0) and isset($values[$i]) and !strpos($values[$i], "\n") and !strpos($values[$i], "\r"))
						{
						if($clauseAdded != 0)
							$thisDeleteInstance = "$thisDeleteInstance AND";
						//else
							//print "*";
						$thisDeleteInstance = "$thisDeleteInstance $deleteSelection[$columnTypeIndex] = '$values[$i]'";
						$matchArray[$i] = true;
						$clauseAdded++;
						}
					else if((strnatcasecmp ($columnTypeArray[$i + 1], "number") == 0) and isset($values[$i]))
						{
						if($clauseAdded != 0)
							$thisDeleteInstance = "$thisDeleteInstance AND";
						$thisDeleteInstance = "$thisDeleteInstance $deleteSelection[$columnTypeIndex] = $values[$i]";
						$matchArray[$i] = true;
						$clauseAdded++;
						}
					else
						{
						$matchArray[$i] = false;
						}
			}

		
		print "<td>";
		$constraintsArray[$counter] = $thisDeleteInstance;
		$thisDeleteInstance = $deleteStart . $thisDeleteInstance;
		print "<input type='radio' name='query' value=\"$thisDeleteInstance\">";
		print "</td>";
		
		print "</tr>";

		$counter++;
		}
	print "<tr><td colspan='$numCols'>&nbsp;</td><td><input type='submit' value='delete'></td></tr>";
	print "</table>";
	print "Please enter the new information here: <input type=text name='updateText' value=''>";
	print "<input type=hidden name='updateField' value=''>";
	print "</form><br>";
	print "There are $counter entries in this table";

	print "<script language=javascript>";
	print "var numConstraints = $counter;";
	for($i = 0; $i < $counter; $i++)
		print "constraintsArray[$i] = \"$constraintsArray[$i]\";";
	print "</script>";
}

function drawTable($cursor)
{
	print "<table align='center' border='1' cellpadding=2 cellspacing=0 borderColorLight=#ffffff>";
	print "<tr>";
	$numCols = OCINumCols($cursor);
	for($i = 1; $i <= $numCols; $i++)
		{
		$column_name  = OCIColumnName($cursor,$i);
		print "<td><b>$column_name</b></td>";
		}
	print "</tr>";

	print "<tr>";
	for($i = 1; $i <= $numCols; $i++)
		{
		$column_name  = OCIColumnType($cursor,$i);
		$columnPrecision = OCIColumnPrecision($cursor,$i);
		print "<td><font size=-2 color=#4444ff>$column_name&nbsp;&nbsp;&nbsp;$columnPrecision</font></td>";
		}
	print "</tr>";

	$counter=0;
	while(OCIFetchInto($cursor, &$values))
		{
		print "<tr>";
		for($i = 0; $i < $numCols; $i++)
			{
			print "<td>$values[$i]</td>";
			}
		print "</tr>";
		
		$counter++;
		}
	print "</table><br>";
	print "There are $counter entries in this table";

}
?>
