# Supplementary material for: The development and validation of the Virtual Tissue Matrix, a software application that facilitates the review of tissue microarrays on line
Source: BMC Bioinformatics. 2006 May 17;7:256. doi: 10.1186/1471-2105-7-256 (PMC1479843; doi:10.1186/1471-2105-7-256)
Supplement: Additional File 2 — Source code for the VTM site and database [file 1471-2105-7-256-S2.zip › Source Code vtm/imageChooser.php]

<?php
	$userIndex = $_GET['userIndex'];
	$privilageLevel = $_GET['privilageLevel'];

	//can get from form post and from javascript refresh
	$scoringScenario = $_REQUEST['scoringScenario'];

	$tmaindex = $_REQUEST['tmaindex'];
	$slideindex = $_REQUEST['slideindex'];	
?>

<body>
<LINK REL=stylesheet HREF="darStyle.css" TYPE="text/css">

<center>
<font class='smallHeader'>Please choose the TMA you would like to view</font>
</center>

<script language="JavaScript">
<!--

function open_new_window(spotIndex, slideIndex, imageNumber, numImages)
{
<?php
	print "var userIndex = $userIndex;";
?>
	width = screen.width - 50;
	height = screen.height - 150;

if(document.mainForm.scoringScenario && document.mainForm.scoringScenario.selectedIndex != 0)
	{
	var url = "imageViewer.php?spotIndex=" + spotIndex + "&slideIndex=" + slideIndex + "&sentWidth=" + width + "&sentHeight=" + height + "&imageNumber=" + imageNumber + "&userIndex=" + userIndex + "&scoringScenario=" + document.mainForm.scoringScenario.value;
	new_window = open(url,"zoomWindow","width=" + width + ",height=" + height + ",resizable,scrollbars=yes,left=25,top=50,status=yes");
	//window.location.href = url;
	}
else if(!document.mainForm.scoringScenario)
	{
	var url = "imageViewer.php?spotIndex=" + spotIndex + "&slideIndex=" + slideIndex + "&sentWidth=" + width + "&sentHeight=" + height + "&imageNumber=" + imageNumber + "&userIndex=" + userIndex;
	new_window = open(url,"zoomWindow","width=" + width + ",height=" + height + ",resizable,scrollbars=yes,left=25,top=50,status=yes");
	//window.location.href = url;
	}
else
	alert('Please choose a scoring scenario');
}

function imageSubmitted(imageNumber)
{

<?php
print "window.location.href = 'http://www.telepathology.dcu.ie/tma/Darragh/tma/imageChooser.php?tmaindex=$tmaindex&slideindex=$slideindex&userIndex=$userIndex';";
?>
	//spacer.innerHTML = "just recieved ***" + imageNumber + "***";
}
function refreshWindow()
{
	var scoringScenario = -1;
	if(document.mainForm.scoringScenario)
		scoringScenario = document.mainForm.scoringScenario.value;
<?php
if($privilageLevel == 2)
	{
	print "window.location.href = 'http://www.telepathology.dcu.ie/tma/Darragh/tma/imageChooser.php?tmaindex=$tmaindex&slideindex=$slideindex&userIndex=$userIndex&privilageLevel=$privilageLevel&scoringScenario=' + scoringScenario;";
	//print "spacer.innerHTML = 'privilageLevel is 2';";
	}
else
	{
	print "window.location.href = 'http://www.telepathology.dcu.ie/tma/Darragh/tma/imageChooser.php?tmaindex=$tmaindex&slideindex=$slideindex&userIndex=$userIndex&privilageLevel=$privilageLevel'";
	//print "spacer.innerHTML = 'privilageLevel aint 2';";
	}
?>
	//spacer.innerHTML = "just recieved ***" + imageNumber + "***";
}
-->
</script>

<?php
include ("functionFile.php");
?>

<!-- The following code always allows the user to choose a tma -->

<?php
	$queryOne = "select tmas.tmaIndex, tmas.tmaname, tmamanufacturer.name, to_char(tmas.inputtime,'DD-MON-YYYY HH24:MI:SS') from tmas, tmamanufacturer where tmas.manufactid=tmamanufacturer.manufactid order by tmas.inputtime desc";
	$connection = databaseConnect();
	$cursor = parseAndExecute($connection, $queryOne);


	print "<form action='imageChooser.php?userIndex=$userIndex&privilageLevel=$privilageLevel' method='post' name='mainForm'>";
?>
<table align='center' border='1' cellpadding=2 cellspacing=0 borderColorLight=#ffffff>
<tr>
	<td>TMA Block:</td>
	<td>
<?php
		print "		<SELECT NAME='tmaindex' size=1 onChange='document.mainForm.submit()'>";
		print "		<option value='xxx'>----- Please Select -----</option>";
		while(OCIFetchInto($cursor, &$values))
			{
			if(isset($tmaindex) and strcasecmp($tmaindex, $values[0]) == 0)
				{
				//print "<option value='$values[0]' selected>Name: $values[1] ---- Manufacturer: $values[2]</option>";
				print "<option value='$values[0]' selected>Name: $values[1]</option>";
				}
			else
				{
				//************removed goran Landberg links for liam gallagher 11/05/05
				if ($values[2]=="Goran Landberg")
					{
					$values[2]="";
					} else
					{
				//************removed goran Landberg links for liam gallagher 11/05/05
				//print "<option value='$values[0]'>Name: $values[1] ---- Manufacturer: $values[2]</option>";
				print "<option value='$values[0]'>Name: $values[1]</option>";
					}
				}
			}
		print "		</SELECT>";

?>
	</td>
</tr>

<!-- Finished allowing the user to choose a tma -->

<!-- If a tma has already been chosen allow the user to chose a slide -->

<?php

	if(isset($tmaindex) and is_numeric($tmaindex))
		{
		$queryTwo = "select slideindex, treatmentname from experimentSlides where tmaindex = $tmaindex";
//print "$queryTwo";
		$delta = parseAndExecute($connection, $queryTwo);


		/*
		If a user choses a tma, then a slide, then changes the tma...
		The slideIndex will be set, but it will not be correct because the tma has changed
		matchingSlide is set if the slideIndex is valid under the current tma
		*/
		$matchingSlide = false;
		print "<tr>";
		print "<td>Slide:</td>";
		print "<td>";
		print "<select name='slideindex' size=1 onChange='document.mainForm.submit()'>";
		print "		<option value='xxx'>----- Please Select -----</option>";
		while(OCIFetchInto($delta, &$values))
			{
			if(isset($slideindex) and strcasecmp($slideindex, $values[0]) == 0)
				{
				print "<option value='$values[0]' selected>Staining Type: $values[1]</option>";
				$matchingSlide = true;
				}
			else
				{
				print "<option value='$values[0]'>Staining Type: $values[1]</option>";
				}
			}
		print "</select>";
		print "</td>";
		print "</tr>";
		}

?>

<!-- Finished allowing the user to choose a slide -->

<!-- If the tma and slide are chosen we list the spots -->

<?php
	if(isset($tmaindex) and is_numeric($tmaindex) and isset($slideindex) and is_numeric($slideindex) and $matchingSlide)
		{
		//Here we get the tma name and slide name
		$queryFour = "select distinct tmas.tmaname, experimentslides.treatmentname from tmas, experimentslides where tmas.tmaindex = $tmaindex and tmas.tmaindex = experimentslides.tmaindex";
		$episilon = parseAndExecute($connection, $queryFour);
		OCIFetchInto($episilon, &$valuesB);
		print "<tr><td colspan=2 align=center><br><b>TMA Block:</b> <i>$valuesB[0]</i> &nbsp;&nbsp;&nbsp; <b>Staining Type:</b> <i>$valuesB[1]</i>";
		print "</td></tr>";

		//if the user has a privilage level of two
		//then we give them the option of choosing an alternative scoring scenario
		print "<tr><td colspan=2 align=center>";
		if(isset($privilageLevel) and $privilageLevel == 2)
			{
			print "<select name='scoringScenario' onChange='document.mainForm.submit()'>";
			print "<option value='zzz' selected>-----</option>";

			if(isset($scoringScenario) and strcasecmp($scoringScenario, "virtual") == 0)
				print "<option value='virtual' selected>Virtual</option>";
			else
				print "<option value='virtual'>Virtual</option>";

			if(isset($scoringScenario) and strcasecmp($scoringScenario, "glassSlide") == 0)
				print "<option value='glassSlide' selected>Glass Slide</option>";
			else
				print "<option value='glassSlide'>Glass Slide</option>";

			print "</select>";
			}
		print "</td></tr>";

		//Here we get all the spot and core information
		$queryThree = "select spots.spotIndex, spots.imageUrl, spots.imageThumbnailUrl, cores.xLocation, cores.yLocation, cores.tissueType, experimentSlides.treatmentName, spots.slideIndex from spots, cores, experimentSlides where spots.slideIndex = experimentSlides.slideindex and spots.coreIndex = cores.coreIndex and spots.tmaindex = $tmaindex and spots.slideindex = $slideindex";

		//print "$queryThree<p>";

		$gamma = parseAndExecute($connection, $queryThree);

		
		//Here i put all the information from the previous sql query into largeArray
		//I also count the highest and lowest values of x and y
		$imageCount = 0;
		$maxX = -1;
		$minX = -1;
		$maxY = -1;
		$minY = -1;
		while(OCIFetchInto($gamma, &$values))
			{
			$numCols = count($values);
			for($i = 0; $i < $numCols; $i++)
				{
				$largeArray[$imageCount][$i] = $values[$i];
				//print "$values[$i] --- ";
				}
			//print "<br>";

			if($imageCount == 0)
				{
				$maxX = $values[3];
				$minX = $values[3];
				$maxY = $values[4];
				$minY = $values[4];
				}
			else
				{
				if($values[3] > $maxX)
					$maxX = $values[3];
				if($values[3] < $minX)
					$minX = $values[3];
				if($values[4] > $maxY)
					$maxY = $values[4];
				if($values[4] < $minY)
					$minY = $values[4];
				}


			$imageCount++;
			}

		$numEntries = $imageCount;

		//Here i create a 3d array
		//Basically each value of the largeArray (which is the result set of the sql query),
		//is referenceable from the x and y indexes of the core
		for($i = 0; $i < $numEntries; $i++)
			{
			$threeArray[$largeArray[$i][3]][$largeArray[$i][4]] = $largeArray[$i];
			}

			
		//Now I start printing out the images
		//You can see from the nested for loops that i start in the top left hand corner 
		//using the highest values of x and y and then i work my way down...
		$imageCount = 0;
		
		print "<tr><td colspan=2 align=center>";
		print "<table border=0 cellspacing=0 width=0%>";
																		/*for($j = $minY; $j <= $maxY; $j++)
																			{
																			print "<tr>";
																			for($i = $minX; $i <= $maxX; $i++)*/
		//for random page ver:1
		$count = 1;
		$bcat = "B-CATENIN";
		$ecad = "E-CADHERIN";
		$pmet = "PHOSPHO-MET";
		///////////////////
		
		for($j = $maxY; $j >= $minY; $j--)
			{
			print "<tr>";

			for($i = $maxX; $i >= $minX; $i--)
				{
				//If we have any spot data for this coordinate
				if(isset($threeArray[$i][$j]))
					{
					//I now construct an sql query to see if the image that we are drawing has already been scored by the user
					if(isset($scoringScenario))
						$queryFour = "select userIndex, spotIndex from scores where userIndex = $userIndex and spotIndex = {$threeArray[$i][$j][0]} and scoringScenario = '$scoringScenario'";
					else
						$queryFour = "select userIndex, spotIndex from scores where userIndex = $userIndex and spotIndex = {$threeArray[$i][$j][0]} and scoringScenario = 'virtual'";

					//print "$queryFour<br>";
					$epsilon = parseAndExecute($connection, $queryFour);
					$seenAlready = false;
					if(OCIFetchInto($epsilon, &$userIndexMatchResults))
						$seenAlready = true;


					print "<td>";
					//if the system administrator has inserted the url of the image as non-transfered then insert nothing
					if(strcasecmp($threeArray[$i][$j][1], "non-transfered") == 0 and strcasecmp($threeArray[$i][$j][2], "non-transfered") == 0)
						{
						print "<table border=1 borderColorLight=#ffffff borderColorDark=#ffffff cellpadding=0 cellspacing=0><tr><td>";
						print "<a href='javascript:alert(\"Non Transfered\")'>";
						print "<img src='images/non-transfered.jpg' width=70 height=70><br>";
						print "</a>";
						print "</td></tr></table>";
						}
					else //we have a valid image url name
						{
							

						if(!$seenAlready)
							{
								//for random page ver:1
								if ($slideindex==24)
								{	
									print "<table border=3 borderColorLight=#ffffff borderColorDark=#ffffff cellpadding=0 cellspacing=0>";
									print "<tr><td width ='100%'><B>CORE:</B>&nbsp;$count &nbsp;&nbsp;<B>STAINING TYPE:&nbsp;&nbsp;</B>";
									switch ($count) {
													case 20:
													case 19:
													case 18:
													case 17:
													case 7:
													case 6:
													case 5:
													print $bcat;
													break;
													case 16:
													case 15:
													case 14:
													case 4:
													case 3:
													case 2:
													case 1:
													print $ecad;
													break;
													case 13:
													case 12:
													case 11:
													case 10:
													case 9:
													case 8:
													print $pmet;
										}												
										print "</td>";
										print "<td><a href='javascript:open_new_window({$threeArray[$i][$j][0]}, {$threeArray[$i][$j][7]}, $imageCount, $numEntries)'>";
										print "<img src='{$threeArray[$i][$j][2]}' width=70 height=70 alt='Tissue Type = {$threeArray[$i][$j][5]}'><br>";
										print "</a>";
										print "</td></tr></table>";
										$count++;
									}
								
		
								/////////
	

									else
									{ 
										print "<table border=1 borderColorLight=#ffffff borderColorDark=#ffffff cellpadding=0 cellspacing=0><tr><td>";
										print "<a href='javascript:open_new_window({$threeArray[$i][$j][0]}, {$threeArray[$i][$j][7]}, $imageCount, $numEntries)'>";
										print "<img src='{$threeArray[$i][$j][2]}' width=70 height=70 alt='Tissue Type = {$threeArray[$i][$j][5]}'><br>";
										print "</a>";
										print "</td></tr></table>";
										//print "<font size=-2>($i, $j)</font>";
									}
							}
						else
							{
								
								if($slideindex==24)
									{
										print "<table border=2 borderColorLight=#00ff00 borderColorDark=#00ff00 cellpadding=0 cellspacing=0>";
										print "<tr><td width='100%'><B>CORE:</B>&nbsp;$count &nbsp;&nbsp;<B>STAINING TYPE:&nbsp;&nbsp;</B>";
									
										switch ($count) {
													case 20:
													case 19:
													case 18:
													case 17:
													case 7:
													case 6:
													case 5:
													print $bcat;
													break;
													case 16:
													case 15:
													case 14:
													case 4:
													case 3:
													case 2:
													case 1:
													print $ecad;
													break;
													case 13:
													case 12:
													case 11:
													case 10:
													case 9:
													case 8:
													print $pmet;
											}

																							
											print "</td>";
											print "<td><a href='javascript:alert(\"You have already scored this image.\")'>";
											print "<img src='{$threeArray[$i][$j][2]}' width=70 height=70 alt='Tissue Type = {$threeArray[$i][$j][5]}'><br>";
											print "</a>";
											print "</td></tr></table>";
											//print "<font size=-2>($i, $j)</font>";
											$count++;
										}
									
									else
									{
										print "<table border=1 borderColorLight=#00ff00 borderColorDark=#00ff00 cellpadding=0 cellspacing=0><tr><td>";
										print "<a href='javascript:alert(\"You have already scored this image.\")'>";
										print "<img src='{$threeArray[$i][$j][2]}' width=70 height=70 alt='Tissue Type = {$threeArray[$i][$j][5]}'><br>";
										print "</a>";
										print "</td></tr></table>";
										//print "<font size=-2>($i, $j)</font>";
									}
						}
						}
					print "</td>";
					}
				else //there is no spot data for this coordinate
					{
					print "<td>";
					print "&nbsp";
					print "</td>";
					}
				$imageCount++;
				}

			print "</tr>";
			}
		print "</table>";
		print "</td></tr>";


		}
	print "</table>";
	print "</form>";


?>


</table>


<div id="spacer">
</div>

</body>
