# Supplementary material for: The development and validation of the Virtual Tissue Matrix, a software application that facilitates the review of tissue microarrays on line
Source: BMC Bioinformatics. 2006 May 17;7:256. doi: 10.1186/1471-2105-7-256 (PMC1479843; doi:10.1186/1471-2105-7-256)
Supplement: Additional File 2 — Source code for the VTM site and database [file 1471-2105-7-256-S2.zip › Source Code vtm/linksPage.php]

<body>
<LINK REL=stylesheet HREF="darStyle.css" TYPE="text/css">

<?php
	$userIndex = $_GET['userIndex'];

	$priviligeLevel = $_POST['priviligeLevel'];
	if(!isset($privilageLevel))
		$privilageLevel = -1;
?>

<?php
	if($privilageLevel == 1 or $privilageLevel == 2)
		{
?>
		<hr width=80% color=#e6f7ff>

		<table border=0 cellspacing=0 cellpadding=0 width=175>
		<tr>
			<td background="images/tl.bmp" height=6></td>
			<td background="images/top.bmp"></td>
			<td background="images/tr.bmp"></td>
		</tr>
		<tr>
			<td background="images/left.bmp" width=6></td>
			<td bgColor=#e6f7ff><a href="userInputPage.php" target="mainFrame">Insert a user</a></td>
			<td background="images/right.bmp" width=6></td>
		</tr>
		<tr>
			<td background="images/bl.bmp" height=6></td>
			<td background="images/bottom.bmp"></td>
			<td background="images/br.bmp"></td>
		</tr>
		</table>

		<table border=0 cellspacing=0 cellpadding=0 width=175>
		<tr>
			<td background="images/tl.bmp" height=6></td>
			<td background="images/top.bmp"></td>
			<td background="images/tr.bmp"></td>
		</tr>
		<tr>
			<td background="images/left.bmp" width=6></td>
			<td bgColor=#e6f7ff><a href="manufacturerInputPage.php" target="mainFrame">Insert a manufacturer</a></td>
			<td background="images/right.bmp" width=6></td>
		</tr>
		<tr>
			<td background="images/bl.bmp" height=6></td>
			<td background="images/bottom.bmp"></td>
			<td background="images/br.bmp"></td>
		</tr>
		</table>

		<table border=0 cellspacing=0 cellpadding=0 width=175>
		<tr>
			<td background="images/tl.bmp" height=6></td>
			<td background="images/top.bmp"></td>
			<td background="images/tr.bmp"></td>
		</tr>
		<tr>
			<td background="images/left.bmp" width=6></td>
			<td bgColor=#e6f7ff><a href="tmaInputPage.php" target="mainFrame">Insert a tma</a></td>
			<td background="images/right.bmp" width=6></td>
		</tr>
		<tr>
			<td background="images/bl.bmp" height=6></td>
			<td background="images/bottom.bmp"></td>
			<td background="images/br.bmp"></td>
		</tr>
		</table>

		<table border=0 cellspacing=0 cellpadding=0 width=175>
		<tr>
			<td background="images/tl.bmp" height=6></td>
			<td background="images/top.bmp"></td>
			<td background="images/tr.bmp"></td>
		</tr>
		<tr>
			<td background="images/left.bmp" width=6></td>
			<td bgColor=#e6f7ff><a href="patientInputPage.php" target="mainFrame">Insert a patient</a></td>
			<td background="images/right.bmp" width=6></td>
		</tr>
		<tr>
			<td background="images/bl.bmp" height=6></td>
			<td background="images/bottom.bmp"></td>
			<td background="images/br.bmp"></td>
		</tr>
		</table>

		<table border=0 cellspacing=0 cellpadding=0 width=175>
		<tr>
			<td background="images/tl.bmp" height=6></td>
			<td background="images/top.bmp"></td>
			<td background="images/tr.bmp"></td>
		</tr>
		<tr>
			<td background="images/left.bmp" width=6></td>
			<td bgColor=#e6f7ff><a href="biopsyInputPage.php" target="mainFrame">Insert a biopsy</a></td>
			<td background="images/right.bmp" width=6></td>
		</tr>
		<tr>
			<td background="images/bl.bmp" height=6></td>
			<td background="images/bottom.bmp"></td>
			<td background="images/br.bmp"></td>
		</tr>
		</table>

		<table border=0 cellspacing=0 cellpadding=0 width=175>
		<tr>
			<td background="images/tl.bmp" height=6></td>
			<td background="images/top.bmp"></td>
			<td background="images/tr.bmp"></td>
		</tr>
		<tr>
			<td background="images/left.bmp" width=6></td>
			<td bgColor=#e6f7ff><a href="coreInputPage.php" target="mainFrame">Insert a core</a></td>
			<td background="images/right.bmp" width=6></td>
		</tr>
		<tr>
			<td background="images/bl.bmp" height=6></td>
			<td background="images/bottom.bmp"></td>
			<td background="images/br.bmp"></td>
		</tr>
		</table>

		<table border=0 cellspacing=0 cellpadding=0 width=175>
		<tr>
			<td background="images/tl.bmp" height=6></td>
			<td background="images/top.bmp"></td>
			<td background="images/tr.bmp"></td>
		</tr>
		<tr>
			<td background="images/left.bmp" width=6></td>
			<td bgColor=#e6f7ff><a href="experimentSlideInputPage.php" target="mainFrame">Insert an experimentSlide</a></td>
			<td background="images/right.bmp" width=6></td>
		</tr>
		<tr>
			<td background="images/bl.bmp" height=6></td>
			<td background="images/bottom.bmp"></td>
			<td background="images/br.bmp"></td>
		</tr>
		</table>

		<table border=0 cellspacing=0 cellpadding=0 width=175>
		<tr>
			<td background="images/tl.bmp" height=6></td>
			<td background="images/top.bmp"></td>
			<td background="images/tr.bmp"></td>
		</tr>
		<tr>
			<td background="images/left.bmp" width=6></td>
			<td bgColor=#e6f7ff><a href="spotInputPage.php" target="mainFrame">Insert a spot</a></td>
			<td background="images/right.bmp" width=6></td>
		</tr>
		<tr>
			<td background="images/bl.bmp" height=6></td>
			<td background="images/bottom.bmp"></td>
			<td background="images/br.bmp"></td>
		</tr>
		</table>

	<hr width=80% color=#e6f7ff>

		<table border=0 cellspacing=0 cellpadding=0 width=175>
		<tr>
			<td background="images/tl.bmp" height=6></td>
			<td background="images/top.bmp"></td>
			<td background="images/tr.bmp"></td>
		</tr>
		<tr>
			<td background="images/left.bmp" width=6></td>
			<td bgColor=#e6f7ff><a href="relateCoreToBiopsy.php" target="mainFrame">Relate core(s) to new biopsy</a></td>
			<td background="images/right.bmp" width=6></td>
		</tr>
		<tr>
			<td background="images/bl.bmp" height=6></td>
			<td background="images/bottom.bmp"></td>
			<td background="images/br.bmp"></td>
		</tr>
		</table>

		<table border=0 cellspacing=0 cellpadding=0 width=175>
		<tr>
			<td background="images/tl.bmp" height=6></td>
			<td background="images/top.bmp"></td>
			<td background="images/tr.bmp"></td>
		</tr>
		<tr>
			<td background="images/left.bmp" width=6></td>
			<td bgColor=#e6f7ff><a href="relateBiopsyToPatient.php" target="mainFrame">Relate biopsy to new patient</a></td>
			<td background="images/right.bmp" width=6></td>
		</tr>
		<tr>
			<td background="images/bl.bmp" height=6></td>
			<td background="images/bottom.bmp"></td>
			<td background="images/br.bmp"></td>
		</tr>
		</table>

<?php
		}
	if($privilageLevel == 2)
		{
?>

		<hr width=80% color=#e6f7ff>

		<table border=0 cellspacing=0 cellpadding=0 width=175>
		<tr>
			<td background="images/tl.bmp" height=6></td>
			<td background="images/top.bmp"></td>
			<td background="images/tr.bmp"></td>
		</tr>
		<tr>
			<td background="images/left.bmp" width=6></td>
			<td bgColor=#e6f7ff><a href="tableChoice.php" target="mainFrame">View all tables</a></td>
			<td background="images/right.bmp" width=6></td>
		</tr>
		<tr>
			<td background="images/bl.bmp" height=6></td>
			<td background="images/bottom.bmp"></td>
			<td background="images/br.bmp"></td>
		</tr>
		</table>

		<table border=0 cellspacing=0 cellpadding=0 width=175>
		<tr>
			<td background="images/tl.bmp" height=6></td>
			<td background="images/top.bmp"></td>
			<td background="images/tr.bmp"></td>
		</tr>
		<tr>
			<td background="images/left.bmp" width=6></td>
			<td bgColor=#e6f7ff><a href="DarSqlInterface.php" target="mainFrame">Sql Interface</a></td>
			<td background="images/right.bmp" width=6></td>
		</tr>
		<tr>
			<td background="images/bl.bmp" height=6></td>
			<td background="images/bottom.bmp"></td>
			<td background="images/br.bmp"></td>
		</tr>
		</table>

		<table border=0 cellspacing=0 cellpadding=0 width=175>
		<tr>
			<td background="images/tl.bmp" height=6></td>
			<td background="images/top.bmp"></td>
			<td background="images/tr.bmp"></td>
		</tr>
		<tr>
			<td background="images/left.bmp" width=6></td>
			<td bgColor=#e6f7ff><a href="viewScores.php" target="mainFrame">View Scores</a></td>
			<td background="images/right.bmp" width=6></td>
		</tr>
		<tr>
			<td background="images/bl.bmp" height=6></td>
			<td background="images/bottom.bmp"></td>
			<td background="images/br.bmp"></td>
		</tr>
		</table>
<?php
		}
	if($privilageLevel == -1 or $privilageLevel == 0 or $privilageLevel == 1 or $privilageLevel == 2)
		{
?>
		<hr width=80% color=#e6f7ff>

		<table border=0 cellspacing=0 cellpadding=0 width=175>
		<tr>
			<td background="images/tl.bmp" height=6></td>
			<td background="images/top.bmp"></td>
			<td background="images/tr.bmp"></td>
		</tr>
		<tr>
			<td background="images/left.bmp" width=6></td>
<?php
			print "<td bgColor=#e6f7ff><a href='imageChooser.php?userIndex=$userIndex&privilageLevel=$privilageLevel' target='mainFrame'>View Spot</a></td>";
?>
			<td background="images/right.bmp" width=6></td>
		</tr>
		<tr>
			<td background="images/bl.bmp" height=6></td>
			<td background="images/bottom.bmp"></td>
			<td background="images/br.bmp"></td>
		</tr>
		</table>

		<hr width=80% color=#e6f7ff>

		<table border=0 cellspacing=0 cellpadding=0 width=175>
		<tr>
			<td background="images/tl.bmp" height=6></td>
			<td background="images/top.bmp"></td>
			<td background="images/tr.bmp"></td>
		</tr>
		<tr>
			<td background="images/left.bmp" width=6></td>
			<td bgColor=#e6f7ff><a href='javascript:parent.close()'>Logout</a></td>
			<td background="images/right.bmp" width=6></td>
		</tr>
		<tr>
			<td background="images/bl.bmp" height=6></td>
			<td background="images/bottom.bmp"></td>
			<td background="images/br.bmp"></td>
		</tr>
		</table>

<?php
		}
?>

<hr width=80% color=#e6f7ff>


</body>
