# Supplementary material for: The development and validation of the Virtual Tissue Matrix, a software application that facilitates the review of tissue microarrays on line
Source: BMC Bioinformatics. 2006 May 17;7:256. doi: 10.1186/1471-2105-7-256 (PMC1479843; doi:10.1186/1471-2105-7-256)
Supplement: Additional File 2 — Source code for the VTM site and database [file 1471-2105-7-256-S2.zip › Source Code vtm/patientInputPage.php]

<body>
<LINK REL=stylesheet HREF="darStyle.css" TYPE="text/css">

<script language="JavaScript">
function checkTreatform()
{
	var detailsOK = true

	if(document.mainForm.patientid.value == '')
		{ 
		alert('Please enter patient id');
		document.mainForm.patientid.focus();
		detailsOK = false;
		return;
		}
	if(document.mainForm.dateofbirth.value == '')
		{ 
		alert('Please enter date of birth');
		document.mainForm.dateofbirth.focus();
		detailsOK = false;
		return;
		}
	if(document.mainForm.gender.value == '')
		{ 
		alert('Please enter gender');
		document.mainForm.gender.focus();
		detailsOK = false;
		return;
		}
	if(document.mainForm.diagnosis.value == '')
		{ 
		alert('Please enter diagnosis');
		document.mainForm.diagnosis.focus();
		detailsOK = false;
		return;
		}
	if(document.mainForm.treatment.value == '')
		{ 
		alert('Please enter treatment');
		document.mainForm.treatment.focus();
		detailsOK = false;
		return;
		}
	if(document.mainForm.outcome.value == '')
		{ 
		alert('Please enter outcome');
		document.mainForm.outcome.focus();
		detailsOK = false;
		return;
		}
	if(document.mainForm.patientnotes.value == '')
		{ 
		alert('Please enter patient notes');
		document.mainForm.patientnotes.focus();
		detailsOK = false;
		return;
		}

	if(detailsOK == true)
		{
		document.mainForm.submit();
		}
}
</script>


<form action="patientInputBackendPage.php" method="post" name="mainForm">
<table align='center' border='1' cellpadding=2 cellspacing=0 borderColorLight=#ffffff>
<tr>
	<td>Patient ID (recommended):</td>
	<td><input type="text" name="patientid" size=35></td>
</tr>
<tr>
	<td>Date of Birth:</td>
	<td><input type="text" name="dateofbirth" size=35></td>
</tr>
<tr>
	<td>Gender:</td>
	<td><input type="text" name="gender" size=35></td>
</tr>
<tr>
	<td>Diagnosis:</td>
	<td><textarea name="diagnosis" cols=35 rows=6></textarea></td>
</tr>
<tr>
	<td>Treatment:</td>
	<td><textarea name="treatment" cols=35 rows=6></textarea></td>
</tr>
<tr>
	<td>Outcome:</td>
	<td><textarea name="outcome" cols=35 rows=6></textarea></td>
</tr>
<tr>
	<td>Patient Notes:</td>
	<td><textarea name="patientnotes" cols=35 rows=6></textarea></td>
</tr>
<tr>
	<td colspan=2>
	<input type="button" value ="Submit" onclick="checkTreatform()">
	</td>
</tr>
</table>
</form>

</body>
