# Supplementary material for: The development and validation of the Virtual Tissue Matrix, a software application that facilitates the review of tissue microarrays on line
Source: BMC Bioinformatics. 2006 May 17;7:256. doi: 10.1186/1471-2105-7-256 (PMC1479843; doi:10.1186/1471-2105-7-256)
Supplement: Additional File 2 — Source code for the VTM site and database [file 1471-2105-7-256-S2.zip › Source Code vtm/relateCoreToBiopsy.php]

<body>
<LINK REL=stylesheet HREF="darStyle.css" TYPE="text/css">

<script language="JavaScript">
function checkTreatform()
{
	var detailsOK = true

	if(document.mainForm.biopsyindex.selectedIndex == 0)
		{ 
		alert('Please choose a biopsy index');
		document.mainForm.biopsyindex.focus();
		detailsOK = false;
		return;
		}


	if(detailsOK == true)
		{
		document.mainForm.submit();
		}
}
</script>


<?php
include ("functionFile.php");
?>

<?php
	$queryOne = "select biopsyindex, biopsyname, to_char(dateadded,'DD-MON-YYYY HH24:MI:SS') from biopsy order by dateadded desc";

	$queryTwo = "select coreindex, corename, xlocation, ylocation, to_char(dateadded,'DD-MON-YYYY HH24:MI:SS') from cores where biopsyindex = -1 order by coreindex";

	$connection = databaseConnect();
	$cursor = parseAndExecute($connection, $queryOne);
	$delta = parseAndExecute($connection, $queryTwo);

	$spacer = "<font color=#4444ff>&nbsp;&nbsp;&nbsp;&nbsp;</font>";

?>

<form action="relateCoreToBiopsyBackend.php" method="post" name="mainForm">
<table align='center' border='1' cellpadding=2 cellspacing=0 borderColorLight=#ffffff>
<tr>
	<td>Biopsy Index:</td>
	<td>
		<SELECT NAME="biopsyindex" size=1>
		<option value="xxx">-----</option>
		<?php
			while(OCIFetchInto($cursor, &$values))
				{
				print "<option value='$values[0]'>$values[0] ---- Biopsy Name: $values[1] ---- $values[2]</option>";
				}
		?>
		</SELECT>
	</td>
</tr>
<tr>
	<td>Cores:</td>
	<td>
		<?php
			while(OCIFetchInto($delta, &$values))
				{
				print "<input type='checkbox' name='$values[0]'>";
				print "<i>Core Index:</i> <b>$values[0]</b> $spacer";
				print "<i>Core Name:</i> <b>$values[1]</b> $spacer";
				print "<i>X Location:</i> <b>$values[2]</b> $spacer";
				print "<i>Y Location:</i> <b>$values[3]</b> $spacer";
				print "<i>Date Added:</i> <b>$values[4]</b><br>";
				}
		?>
	</td>
</tr>
<tr>
	<td colspan=2>
	<input type="button" value ="Submit" onclick="checkTreatform()">
	</td>
</tr>
</table>
</form>

</body>
