# Supplementary material for: The development and validation of the Virtual Tissue Matrix, a software application that facilitates the review of tissue microarrays on line
Source: BMC Bioinformatics. 2006 May 17;7:256. doi: 10.1186/1471-2105-7-256 (PMC1479843; doi:10.1186/1471-2105-7-256)
Supplement: Additional File 2 — Source code for the VTM site and database [file 1471-2105-7-256-S2.zip › Source Code vtm/relateCoreToBiopsyBackend.php]

<body onLoad='window.location="relateCoreToBiopsy.php";'>
<LINK REL=stylesheet HREF="darStyle.css" TYPE="text/css">


<?php
include ("functionFile.php");
?>

<?php

	$connection = databaseConnect();

	$queryTwo = "select coreindex from cores where biopsyindex=-1 order by coreindex";
	$delta = parseAndExecute($connection, $queryTwo);

	$biopsyindex = $_POST['biopsyindex'];

	$counter = 0;
	while(OCIFetchInto($delta, &$values))
		{
		$answer = $_POST[$values[0]];

		if(strcasecmp($answer, "on") == 0)
			{
			print "looks like $values[0] was selected<br>";
			$coreIndexMatchArray[$counter] = $values[0];
			$counter = counter + 1;
			}
		else
			{
			print "looks like $values[0] wasnt selected<br>";
			}

		}

	for($counter = 0; $counter < count($coreIndexMatchArray); $counter++)
		{
		print "starting...<br>";
		$queryThree = "UPDATE cores SET biopsyindex = $biopsyindex WHERE coreindex = $coreIndexMatchArray[$counter]";
		print "$queryThree<br>";
		$cursor = parseAndExecute($connection, $queryThree);
		print "finishing...<br>";
		}
	//print "$queryThree";


?>

</body>
