# Supplementary material for: The development and validation of the Virtual Tissue Matrix, a software application that facilitates the review of tissue microarrays on line
Source: BMC Bioinformatics. 2006 May 17;7:256. doi: 10.1186/1471-2105-7-256 (PMC1479843; doi:10.1186/1471-2105-7-256)
Supplement: Additional File 2 — Source code for the VTM site and database [file 1471-2105-7-256-S2.zip › Source Code vtm/spotInputBackendPage.php]

<?php
include ("functionFile.php");
?>

<?php

	$tmaindex = $_POST['tmaindex'];
	$slideindex = $_POST['slideindex'];
	$coreindex = $_POST['coreindex'];
	$imageurl = $_POST['imageurl'];
	$imagethumbnailurl = $_POST['imagethumbnailurl'];
	$magnification = $_POST['magnification'];

	if(!isset($slideindex) or !isset($coreindex) or !isset($imageurl) or !isset($imagethumbnailurl) or !isset($magnification) )
		{
		print "<body onLoad='window.location=\"spotInputPage.php?tmaindex=$tmaindex\";'>";
		print "<LINK REL=stylesheet HREF='darStyle.css' TYPE='text/css'>";
		}
	else
		{
		print "<body onLoad='window.location=\"spotInputPage.php?tmaindex=$tmaindex\";'>";
		print "<LINK REL=stylesheet HREF='darStyle.css' TYPE='text/css'>";

		$connection = databaseConnect();
		$firstQuery = "select spotindex from spots order by spotindex";
		$cursor = parseAndExecute($connection, $firstQuery);
		$spotIndex = -1;
		while(OCIFetchInto($cursor, &$values))
			{
			$spotIndex = $values[0];
			}
		$spotIndex++;

		//print "trying to insert";
		$queryOne = "INSERT INTO spots VALUES ($tmaindex, $slideindex, $coreindex, $spotIndex, '$imageurl', '$imagethumbnailurl', $magnification)";
		//print "$queryOne";
		$cursor = parseAndExecute($connection, $queryOne);
		//print "finished";
		}


	


?>

</body>
