# Supplementary material for: The development and validation of the Virtual Tissue Matrix, a software application that facilitates the review of tissue microarrays on line
Source: BMC Bioinformatics. 2006 May 17;7:256. doi: 10.1186/1471-2105-7-256 (PMC1479843; doi:10.1186/1471-2105-7-256)
Supplement: Additional File 2 — Source code for the VTM site and database [file 1471-2105-7-256-S2.zip › Source Code vtm/spotInputPage.php]

<body>
<LINK REL=stylesheet HREF="darStyle.css" TYPE="text/css">

<script language="JavaScript">
var onFirstSection = true;

function checkTreatform()
{
	var detailsOK = true

	if(onFirstSection)
		{
		if(document.mainForm.tmaindex.selectedIndex == 0)
			{ 
			alert('Please choose a tmaindex');
			document.mainForm.tmaindex.focus();
			detailsOK = false;
			return;
			}
		}
	else
		{
		if(document.mainForm.slideindex.selectedIndex == 0)
			{ 
			alert('Please choose a slide index');
			document.mainForm.slideindex.focus();
			detailsOK = false;
			return;
			}
		if(document.mainForm.coreindex.selectedIndex == 0)
			{ 
			alert('Please choose a core index');
			document.mainForm.coreindex.focus();
			detailsOK = false;
			return;
			}
		if(document.mainForm.imageurl.value == '')
			{ 
			alert('Please enter image url');
			document.mainForm.imageurl.focus();
			detailsOK = false;
			return;
			}
		if(document.mainForm.imagethumbnailurl.value == '')
			{ 
			alert('Please enter image thumbnail url');
			document.mainForm.imagethumbnailurl.focus();
			detailsOK = false;
			return;
			}
		if(document.mainForm.magnification.selectedIndex == 0)
			{ 
			alert('Please choose a magnification');
			document.mainForm.magnification.focus();
			detailsOK = false;
			return;
			}
		}


	if(detailsOK == true)
		{
		document.mainForm.submit();
		}
}
</script>


<?php
include ("functionFile.php");
?>

<?php
	$tmaindex = $_GET['tmaindex'];
	print "tmaindex is ***$tmaindex***";
	if(!isset($tmaindex))
		{
		//$tmaindex = $_GET['tmaindex'];
		$queryOne = "select tmas.tmaIndex, tmas.tmaname, tmamanufacturer.name, to_char(tmas.inputtime,'DD-MON-YYYY HH24:MI:SS') from tmas, tmamanufacturer where tmas.manufactid=tmamanufacturer.manufactid order by tmas.inputtime desc";
		$connection = databaseConnect();
		$cursor = parseAndExecute($connection, $queryOne);

		print "<form action='spotInputBackendPage.php' method='post' name='mainForm'>";
		print "<table align='center' border='1' cellpadding=2 cellspacing=0 borderColorLight=#ffffff>";
		print "<tr>";
		print "	<td>TMA Index:</td>";
		print "	<td>";
		print "		<SELECT NAME='tmaindex' size=1 onChange='document.mainForm.submit()'>";
		print "		<option value='xxx'>-----</option>";
		while(OCIFetchInto($cursor, &$values))
			{
			print "<option value='$values[0]'>$values[0] ---- Name: $values[1] ---- Manufacturer: $values[2] ---- $values[3]</option>";
			}
		print "		</SELECT>";
		print "	</td>";
		print "</tr>";
		print "<tr>";
		print "	<td colspan=2>";
		//print "	<input type='button' value ='Submit' onclick='checkTreatform()'>";
		print "	</td>";
		print "</tr>";
		print "</table>";
		print "</form>";
		}
	else
		{
		$queryOne = "select slideindex, treatmentname from experimentslides where tmaindex = $tmaindex";
		$queryTwo = "select * from cores where tmaindex = $tmaindex";
		$connection = databaseConnect();
		$alpha = parseAndExecute($connection, $queryOne);
		$beta = parseAndExecute($connection, $queryTwo);

		print "<form action='spotInputBackendPage.php' method='post' name='mainForm'>";
		print "<table align='center' border='1' cellpadding=2 cellspacing=0 borderColorLight=#ffffff>";
		print "<tr>";
		print "	<td>TMA Index:</td>";
		print "	<td>$tmaindex<input type='hidden' name='tmaindex' value='$tmaindex'></td>";
		print "</tr>";
		print "<tr>";
		print "	<td>Slide Index:</td>";
		print "	<td>";
		print "		<SELECT NAME='slideindex' size=1>";
		print "		<option value='xxx'>-----</option>";
		while(OCIFetchInto($alpha, &$values))
			{
			print "<option value='$values[0]'>$values[0] ---- Treatment Name: $values[1]</option>";
			}
		print "		</SELECT>";
		print "	</td>";
		print "</tr>";
		print "<tr>";
		print "	<td>CoreIndex</td>";
		print "	<td>";
		print "		<SELECT NAME='coreindex' size=1>";
		print "		<option value='xxx'>-----</option>";
		while(OCIFetchInto($beta, &$values))
			{
			print "<option value='$values[1]'>$values[1] ---- Core Name: $values[2] ---- Tissue Type: $values[4] ---- X Location: $values[6] ---- Y Location: $values[7]</option>";
			}
		print "		</SELECT>";
		print "	</td>";
		print "</tr>";
		print "<tr>";
		print "	<td>Image URL:</td>";
		print "	<td><input type='text' name='imageurl' size=35><br>";
		print "	<i>Format Example: 'tmaImages/folderName/'</i></td>";
		print "</tr>";
		print "<tr>";
		print "	<td>Image Thumbnail URL:</td>";
		print "	<td><input type='text' name='imagethumbnailurl' size=35><br>";
		print "	<i>Format Example: 'tmaImages/thumbnailImage.jpg'</i></td>";
		print "</tr>";
		print "<tr>";
		print "	<td>Magnification:</td>";
		print "	<td>";
		print "			<select name='magnification'>";
		print "				<option value='xxx'>-----</option>";
		print "				<option value='4'>4</option>";
		print "				<option value='10'>10</option>";
		print "				<option value='20'>20</option>";
		print "				<option value='40'>40</option>";
		print "			</select>";
		print "	</td>";
		print "</tr>";
		print "<tr>";
		print "	<td colspan=2>";
		print "	<input type='button' value ='Submit' onclick='onFirstSection = false; checkTreatform()'>";
		print "	</td>";
		print "</tr>";
		print "</table>";
		print "</form>";
		}


?>


</body>
