# Supplementary material for: The development and validation of the Virtual Tissue Matrix, a software application that facilitates the review of tissue microarrays on line
Source: BMC Bioinformatics. 2006 May 17;7:256. doi: 10.1186/1471-2105-7-256 (PMC1479843; doi:10.1186/1471-2105-7-256)
Supplement: Additional File 2 — Source code for the VTM site and database [file 1471-2105-7-256-S2.zip › Source Code vtm/tableChoice.php]

<body>
<LINK REL=stylesheet HREF="darStyle.css" TYPE="text/css">

<?php
include ("functionFile.php");
?>

<?php


	print "<table align='center' border='1' cellpadding=2 cellspacing=0 borderColorLight=#ffffff>";
	print "<tr>";
		print "<td><font size='2' color='#0033CC'><b>Number</b></font> </td>";
		print "<td><font size='2' color='#0033CC'><b>Table Name</b></font></td>";
	print "</tr>";


	$stmt = "select * from system.tab";
	$connection = databaseConnect();
	$cursor = parseAndExecute($connection, $stmt);

	$counter=0;
	while(OCIFetchInto($cursor, &$values))
	{
		if(substr($values[0], 0, 2) != 'T_')
                {													 
			print "<tr><td><font COLOR='#330066'>$counter</font></td>";
			print "<td><a HREF='viewResultSet.php?table=$values[0]'>$values[0]</a></td></tr>";
			$counter++;
		}	
	}

	print "</table>";
?>


</body>
