# Supplementary material for: The development and validation of the Virtual Tissue Matrix, a software application that facilitates the review of tissue microarrays on line
Source: BMC Bioinformatics. 2006 May 17;7:256. doi: 10.1186/1471-2105-7-256 (PMC1479843; doi:10.1186/1471-2105-7-256)
Supplement: Additional File 2 — Source code for the VTM site and database [file 1471-2105-7-256-S2.zip › Source Code vtm/tmaInputBackendPage.php]

<body onLoad='window.location="tmaInputPage.php";'>
<LINK REL=stylesheet HREF="darStyle.css" TYPE="text/css">


<?php
include ("functionFile.php");
?>

<?php

	$manufactid = $_POST['manufactid'];
	$tmaname = $_POST['tmaname'];
	$xnocores = $_POST['xnocores'];
	$ynocores = $_POST['ynocores'];
	$diamofcore = $_POST['diamofcore'];
	$diamofcoreunits = $_POST['diamofcoreunits'];
	$tmanotes = $_POST['tmanotes'];

	$queryOne = "select tmaindex from tmas order by tmaindex";

	$connection = databaseConnect();
	$cursor = parseAndExecute($connection, $queryOne);

	//----	Here is where i try and find a unique index	----//
	//----	I could try and find a missing one from the middle but I dont know if old	----//
	//----	data will still point to it, ill just take the last one	----//
	$tmaIndex = -1;
	while(OCIFetchInto($cursor, &$values))
		{
		$tmaIndex = $values[0];
		}
	$tmaIndex++;

	//$inputTime = date("d/M/Y H:i:s", time());

	//$queryTwo = "INSERT INTO tmas VALUES ($tmaIndex, $manufactid, $xnocores, $ynocores, $diamofcore, '$diamofcoreunits', '$tmanotes', '$inputTime')";
	$queryTwo = "INSERT INTO tmas VALUES ($tmaIndex, '$tmaname', $manufactid, $xnocores, $ynocores, $diamofcore, '$diamofcoreunits', '$tmanotes', SYSDATE)";
	//print "$queryTwo";

	$cursor = parseAndExecute($connection, $queryTwo);


?>

</body>
