# Supplementary material for: The development and validation of the Virtual Tissue Matrix, a software application that facilitates the review of tissue microarrays on line
Source: BMC Bioinformatics. 2006 May 17;7:256. doi: 10.1186/1471-2105-7-256 (PMC1479843; doi:10.1186/1471-2105-7-256)
Supplement: Additional File 2 — Source code for the VTM site and database [file 1471-2105-7-256-S2.zip › Source Code vtm/tmaInputPage.php]

<body>
<LINK REL=stylesheet HREF="darStyle.css" TYPE="text/css">

<script language="JavaScript">
function checkTreatform()
{
	var detailsOK = true

	if(document.mainForm.manufactid.selectedIndex == 0)
		{ 
		alert('Please choose a manufacturer');
		document.mainForm.manufactid.focus();
		detailsOK = false;
		return;
		}
	if(document.mainForm.tmaname.value == '')
		{ 
		alert('Please enter tma name');
		document.mainForm.tmaname.focus();
		detailsOK = false;
		return;
		}
	if(document.mainForm.xnocores.value == '' || isNaN(document.mainForm.xnocores.value) )
		{ 
		alert('Please enter number of x cores');
		document.mainForm.xnocores.focus();
		detailsOK = false;
		return;
		}
	if(document.mainForm.ynocores.value == '' || isNaN(document.mainForm.ynocores.value) )
		{ 
		alert('Please enter number of y cores');
		document.mainForm.ynocores.focus();
		detailsOK = false;
		return;
		}
	if(document.mainForm.diamofcore.value == '' || isNaN(document.mainForm.diamofcore.value) )
		{ 
		alert('Please enter diameter of core');
		document.mainForm.diamofcore.focus();
		detailsOK = false;
		return;
		}
	if(!document.mainForm.diamofcoreunits[0].checked && !document.mainForm.diamofcoreunits[1].checked)
		{ 
		alert('Please enter diameter of core units');
		//document.mainForm.diamofcoreunits.focus();
		detailsOK = false;
		return;
		}
	if(document.mainForm.tmanotes.value == '')
		{ 
		alert('Please enter tma notes');
		document.mainForm.tmanotes.focus();
		detailsOK = false;
		return;
		}

	if(detailsOK == true)
		{
		document.mainForm.submit();
		}
}
</script>


<?php
include ("functionFile.php");
?>

<?php
	$queryOne = "select * from tmamanufacturer order by name";

	$connection = databaseConnect();
	$cursor = parseAndExecute($connection, $queryOne);

?>

<form action="tmaInputBackendPage.php" method="post" name="mainForm">
<table align='center' border='1' cellpadding=2 cellspacing=0 borderColorLight=#ffffff>
<tr>
	<td>Manufacturer ID:</td>
	<td>
		<SELECT NAME="manufactid" size=1>
		<option value="xxx">-----</option>
		<?php
			while(OCIFetchInto($cursor, &$values))
				{
				print "<option value='$values[0]'>$values[1] ---- $values[2] ---- $values[3]</option>";
				}
		?>
		</SELECT>
	</td>
</tr>
<tr>
	<td>TMA Name:</td>
	<td><input type="text" name="tmaname" size=35></td>
</tr>
<tr>
	<td>No. of X cores:</td>
	<td><input type="text" name="xnocores" size=35></td>
</tr>
<tr>
	<td>No. of Y cores:</td>
	<td><input type="text" name="ynocores" size=35></td>
</tr>
<tr>
	<td>Diameter of Cores:</td>
	<td><input type="text" name="diamofcore" size=35></td>
</tr>
<tr>
	<td>Diameter of Core Units:</td>
	<td>
		<input type='radio' name='diamofcoreunits' value='mm'>mm<br>
		<input type='radio' name='diamofcoreunits' value='�m'>�m
	</td>
</tr>
<tr>
	<td>TMA Notes:</td>
	<td><textarea name="tmanotes" cols=35 rows=6></textarea></td>
</tr>
<tr>
	<td colspan=2>
	<input type="button" value ="Submit" onclick="checkTreatform()">
	</td>
</tr>
</table>
</form>

</body>
