# Supplementary material for: The development and validation of the Virtual Tissue Matrix, a software application that facilitates the review of tissue microarrays on line
Source: BMC Bioinformatics. 2006 May 17;7:256. doi: 10.1186/1471-2105-7-256 (PMC1479843; doi:10.1186/1471-2105-7-256)
Supplement: Additional File 2 — Source code for the VTM site and database [file 1471-2105-7-256-S2.zip › Source Code vtm/userInputBackendPage.php]

<body onLoad='window.location="userInputPage.php";'>
<LINK REL=stylesheet HREF="darStyle.css" TYPE="text/css">


<?php
include ("functionFile.php");
?>

<?php

	$fname = $_POST['fname'];
	$sname = $_POST['sname'];
	$email = $_POST['email'];
	$fieldofwork = $_POST['fieldofwork'];
	$username = $_POST['username'];
	$password = $_POST['password'];
	$privilages = $_POST['privilages'];

	$queryOne = "select userindex from newusers order by userindex";

	$connection = databaseConnect();
	$cursor = parseAndExecute($connection, $queryOne);

	//----	Here is where i try and find a unique index	----//
	//----	I could try and find a missing one from the middle but I dont know if old	----//
	//----	data will still point to it, ill just take the last one	----//
	$userIndex = -1;
	while(OCIFetchInto($cursor, &$values))
		{
		$userIndex = $values[0];
		}
	$userIndex++;

	$ipaddress = $REMOTE_ADDR;

	$queryTwo = "INSERT INTO newusers VALUES ($userIndex, '$fname', '$sname', '$email', '$fieldofwork', '$username', '$password', '$ipaddress', SYSDATE, '$privilages')";
	//print "$queryTwo";
	//$connection = databaseConnect();
	$cursor = parseAndExecute($connection, $queryTwo);


?>

</body>
