# Supplementary material for: The development and validation of the Virtual Tissue Matrix, a software application that facilitates the review of tissue microarrays on line
Source: BMC Bioinformatics. 2006 May 17;7:256. doi: 10.1186/1471-2105-7-256 (PMC1479843; doi:10.1186/1471-2105-7-256)
Supplement: Additional File 2 — Source code for the VTM site and database [file 1471-2105-7-256-S2.zip › Source Code vtm/userInputPage.php]

<body>
<LINK REL=stylesheet HREF="darStyle.css" TYPE="text/css">

<script language="JavaScript">
function checkTreatform()
{
	var detailsOK = true

	if(document.mainForm.fname.value == '')
		{ 
		alert('Please enter first name');
		document.mainForm.fname.focus();
		detailsOK = false;
		return;
		}
	if(document.mainForm.sname.value == '')
		{ 
		alert('Please enter second name');
		document.mainForm.sname.focus();
		detailsOK = false;
		return;
		}
	if(document.mainForm.email.value == '')
		{ 
		alert('Please enter email');
		document.mainForm.email.focus();
		detailsOK = false;
		return;
		}
	if(document.mainForm.fieldofwork.value == '')
		{ 
		alert('Please enter field of work');
		document.mainForm.fieldofwork.focus();
		detailsOK = false;
		return;
		}
	if(document.mainForm.username.value == '')
		{ 
		alert('Please enter username');
		document.mainForm.username.focus();
		detailsOK = false;
		return;
		}
	if(document.mainForm.password.value == '')
		{ 
		alert('Please enter password');
		document.mainForm.password.focus();
		detailsOK = false;
		return;
		}
	if(document.mainForm.privilages.value == '')
		{ 
		alert('Please enter privilages');
		document.mainForm.privilages.focus();
		detailsOK = false;
		return;
		}

	if(detailsOK == true)
		{
		document.mainForm.submit();
		}
}
</script>


<form action="userInputBackendPage.php" method="post" name="mainForm">
<table align='center' border='1' cellpadding=2 cellspacing=0 borderColorLight=#ffffff>
<tr>
	<td>First Name:</td>
	<td><input type="text" name="fname" size=35></td>
</tr>
<tr>
	<td>Second Name:</td>
	<td><input type="text" name="sname" size=35></td>
</tr>
<tr>
	<td>Email Address:</td>
	<td><input type="text" name="email" size=35></td>
</tr>
<tr>
	<td>Field Of Work:</td>
	<td><input type="text" name="fieldofwork" size=35></td>
</tr>
<tr>
	<td>UserName:</td>
	<td><input type="text" name="username" size=35></td>
</tr>
<tr>
	<td>Password:</td>
	<td><input type="text" name="password" size=35></td>
</tr>
<tr>
	<td>Privilages:</td>
	<td><input type="text" name="privilages" size=35></td>
</tr>
<tr>
	<td colspan=2>
	<input type="button" value ="Submit" onclick="checkTreatform()">
	</td>
</tr>
</table>
</form>

</body>
