# Supplementary material for: The development and validation of the Virtual Tissue Matrix, a software application that facilitates the review of tissue microarrays on line
Source: BMC Bioinformatics. 2006 May 17;7:256. doi: 10.1186/1471-2105-7-256 (PMC1479843; doi:10.1186/1471-2105-7-256)
Supplement: Additional File 2 — Source code for the VTM site and database [file 1471-2105-7-256-S2.zip › Source Code vtm/viewResultSet.php]

<body>
<LINK REL=stylesheet HREF="tableStyle.css" TYPE="text/css">


<script language=javascript>
var constraintsArray = new Array();

function setHiddenFieldAndSubmit(tableName, colName, colType, rowNumber)
{
	var updateString = "update " + tableName + " set " + colName + " = ";
	var number = "number";
	var varchar = "varchar";
	var numberFormatOk = true;
	if(colType.toLowerCase().indexOf(number) == 0)// && number.toLowerCase().indexOf(colType) == 0)
		{
		if(isNaN(document.mainForm.updateText.value))
			numberFormatOk = false;
		else
			updateString = updateString + document.mainForm.updateText.value;
//spacer.innerHTML = "is a number<br>";
		}
	else if(colType.toLowerCase().indexOf(varchar) == 0)// && varchar.toLowerCase().indexOf(colType) == 0)
		{
		updateString = updateString + "'" + document.mainForm.updateText.value + "'";
//spacer.innerHTML = "is a varchar<br>";
		}

	if(numberFormatOk)
		{
		updateString = updateString + " where" + constraintsArray[rowNumber];

		document.mainForm.updateField.value = updateString;
//spacer.innerHTML = spacer.innerHTML + updateString;
		document.mainForm.submit();
		}
	else
		spacer.innerHTML = "<br><font class='smallHeader'>Please enter a valid number format, the database has not been updated</font>";
	
}
</script>


<?php
include ("functionFile.php");
?>

<?php

	$tableName = $_GET['table'];
	//cant have a selection option cos then you mighnt catch a primary key when updating or deleting

	$query = "select * from $tableName";
	//$query = "select * from $tableName where slideindex < 12 and slideindex > 10";

	$connection = databaseConnect();
	$cursor = parseAndExecute($connection, $query);


	print "<h4>$tableName</h4>";


	drawTableWithDelete($cursor, $tableName);


?>

<div id='spacer'></div>

</body>
