# Supplementary material for: The development and validation of the Virtual Tissue Matrix, a software application that facilitates the review of tissue microarrays on line
Source: BMC Bioinformatics. 2006 May 17;7:256. doi: 10.1186/1471-2105-7-256 (PMC1479843; doi:10.1186/1471-2105-7-256)
Supplement: Additional File 2 — Source code for the VTM site and database [file 1471-2105-7-256-S2.zip › Source Code vtm/viewResultSetBackend.php]

<?php
include ("functionFile.php");
?>

<?php

	$tableName = $_GET['tableName'];
	$query = $_POST['query'];
	$updateField = $_POST['updateField'];

//print "the query is ***$query***<br>";

	if(isset($updateField) and strlen($updateField) > 0)
		$query = $updateField;

	print "<body onLoad='window.location=\"viewResultSet.php?table=$tableName\";'>";
//	print "<body>";

	//----	Often you get a string passed in like DELETE FROM users WHERE FNAME='TEster'	----//
	//----	But when this is passed in via POST it comes out like DELETE FROM users WHERE FNAME=\'TEster\' ----//
	//----	The following line fixes this ----//
	$parsedQuery = str_replace("\'", "'", "$query");

//print "the parsedQuery is ***$parsedQuery***";

	$connection = databaseConnect();
	$cursor = parseAndExecute($connection, $parsedQuery);
?>

</body>
