# Supplementary material for: The development and validation of the Virtual Tissue Matrix, a software application that facilitates the review of tissue microarrays on line
Source: BMC Bioinformatics. 2006 May 17;7:256. doi: 10.1186/1471-2105-7-256 (PMC1479843; doi:10.1186/1471-2105-7-256)
Supplement: Additional File 2 — Source code for the VTM site and database [file 1471-2105-7-256-S2.zip › Source Code vtm/viewScores.php]

<body>
<LINK REL=stylesheet HREF="darStyle.css" TYPE="text/css">

<?php
	include ("functionFile.php");
?>

<form action="viewScores.php" method="post" name="mainForm">
User Choice: <select name='userIndex' onChange='document.mainForm.submit()'>
	<option value='xxx'>All Users</option>
<?php
	$userIndex = $_POST['userIndex'];

	$connection = databaseConnect();

	$userQuery = "select userindex, fname, sname from newusers order by userindex";
	$gamma = parseAndExecute($connection, $userQuery);
	$numUsers = 0;
	while(OCIFetchInto($gamma, &$valuesC))
		{
		$userArray[$valuesC[0]][0] = $valuesC[1];
		$userArray[$valuesC[0]][1] = $valuesC[2];

		if(strcasecmp($userIndex, "$valuesC[0]") == 0)
			print "<option value='$valuesC[0]' selected>$valuesC[1] $valuesC[2]</option>";
		else
			print "<option value='$valuesC[0]'>$valuesC[1] $valuesC[2]</option>";

		$numUsers++;
		}
?>
	</select>
	<input type='submit' value='go'>
</form>


<?php
	$scoreQuery = "select * from scores";

	if(isset($userIndex))
		{
		if(strcasecmp($userIndex, "xxx") != 0)
			{
			$scoreQuery = $scoreQuery . " where userIndex=$userIndex";
			}

		$scoreQuery = $scoreQuery . " order by scoreindex";
			
		$alpha = parseAndExecute($connection, $scoreQuery);
		print "<table border=1 cellspacing=0 borderColorLight=#000000 borderColorDark=#000000 borderColor=#ffffff>";
		print "<tr>";
		$numCols = OCINumCols($alpha);
		for($i = 1; $i <= $numCols; $i++)
			{
			$column_name  = OCIColumnName($alpha,$i);
			print "<td bgColor=#FFFCB7><font class='tiny'>$column_name</font></td>";
			}
		print "</tr>";
		while(OCIFetchInto($alpha, &$valuesA))
			{
			print "<tr>";
			print "<td bgColor=#ffffff>$valuesA[0]</td>";
			print "<td bgColor=#ffffff>$valuesA[1]</td>";
			print "<td bgColor=#ffffff>{$userArray[$valuesA[2]][0]}</td>";
			print "<td bgColor=#ffffff>$valuesA[3]</td>";
			print "<td bgColor=#ffffff>$valuesA[4]</td>";
			print "<td bgColor=#eeeeee>$valuesA[5]</td>";
			print "<td bgColor=#eeeeee>$valuesA[6]</td>";
			print "<td bgColor=#eeeeee>$valuesA[7]</td>";
			print "<td bgColor=#dddddd>$valuesA[8]</td>";
			print "<td bgColor=#dddddd>$valuesA[9]</td>";
			print "<td bgColor=#dddddd>$valuesA[10]</td>";
			print "<td bgColor=#fff6f6>$valuesA[11]</td>";
			print "<td bgColor=#fff6f6>$valuesA[12]</td>";
			print "<td bgColor=#f6fff6>$valuesA[13]</td>";
			print "<td bgColor=#f6fff6>$valuesA[14]</td>";
			print "<td bgColor=#f6f6ff>$valuesA[15]</td>";
			print "<td bgColor=#f6f6ff>$valuesA[16]</td>";
			print "<td bgColor=#ffffff>$valuesA[17]</td>";
			print "<td bgColor=#ffffff>$valuesA[18]</td>";	//corePresent
			print "<td bgColor=#ffffff>$valuesA[19]</td>";	//tumourPresent
			print "</tr>";

			$intenstiyTableQuery = "select * from intensityTable where scoreIndex=$valuesA[0]";
			$beta = parseAndExecute($connection, $intenstiyTableQuery);
			$counter = 0;
			$numCols = OCINumCols($beta);
			while(OCIFetchInto($beta, &$valuesB))
				{
				if($counter == 0)
					{
					print "<tr><td colspan=18 align=center>";
					print "<table border=1 width=80% cellspacing=0 borderColorLight=#dddddd borderColorDark=#dddddd>";
					print "<tr>";
					for($i = 1; $i <= $numCols; $i++)
						{
						$column_name  = OCIColumnName($beta,$i);
						print "<td><font class='tiny'>$column_name</font></td>";
						}
					print "</tr>";
					}
				print "<tr>";
				print "<td>$valuesB[0]</td>";
				print "<td>$valuesB[1]</td>";
				print "<td>$valuesB[2]</td>";
				print "<td>$valuesB[3]</td>";
				print "<td>$valuesB[4]</td>";
				print "<td>$valuesB[5]</td>";
				print "<td>$valuesB[6]</td>";
				print "</tr>";

				$counter++;
				}
			if($counter > 0)
				{
				print "</table><br>";
				print "</td></tr>";
				}

			}
		print "</table>";
		}

?>


</body>
