# Supplementary material for: The development and validation of the Virtual Tissue Matrix, a software application that facilitates the review of tissue microarrays on line
Source: BMC Bioinformatics. 2006 May 17;7:256. doi: 10.1186/1471-2105-7-256 (PMC1479843; doi:10.1186/1471-2105-7-256)
Supplement: Additional File 2 — Source code for the VTM site and database [file 1471-2105-7-256-S2.zip › Source Code vtm/welcome.php]

<body>
<LINK REL=stylesheet HREF="darStyle.css" TYPE="text/css">

<center>
<h2>
Virtual Tissue Matrix
</h2>

<table border=0 width=60%>
<tr>
	<td>
	The Virtual Tissue Matrix is a database-driven, web application, to allow both the review and analysis of general Tissue Microarray experimentation, developed by the <i>Medical Informatics Group, Dublin City University</i>.
	</td>
</tr>
</table>


</center>


</body>
